# Supplementary material for: Dissecting age-specific genetic architecture of vitiligo through integrative Post-GWAS analysis
Source: Front Immunol. 2026 May 8;17:1783791. doi: 10.3389/fimmu.2026.1783791 (PMC13194528; doi:10.3389/fimmu.2026.1783791)
Supplement: Supplementary file 1 [file Table1.xlsx]

## Sheet: Table S1
Table S1: The data sources and information utilized in the study.
Dataset	Case	Controls	Sample size	Ancestry	Author	Year	PMID	Web
Vitiligo
Vitiligo (early onset)	704	9031	9735	European	Jin Y	2019	30674883	https://pubmed.ncbi.nlm.nih.gov/30674883/
Vitiligo (late onset)	1467	19156	20623	European	Jin Y	2019	30674883	https://pubmed.ncbi.nlm.nih.gov/30674883/

## Sheet: Table S2
Table S2. Software and R language toolkit involved in this analysis.
Analysis	Software or package	Download link	PMID
Linkage disequilibrium score regression (LDSC)	LDSC Software	https://github.com/bulik/ldsc	26414676
LDSC_py_SEG (Conducted cell type-specific heritability partitioning analyses using LDSC software)	LDSC Software	https://github.com/bulik/ldsc/wiki/Cell-type-specific-analyses	29632380
Multi-marker Analysis of GenoMic Annotation (MAGMA)	MAGMA Software	https://cncr.nl/research/magma/	25885710
Summary data–based Mendelian randomization (SMR)	smr-1.3.1	https://yanglab.westlake.edu.cn/software/smr/#Overview	27019110
genetically informed spatial mapping of cells for complex traits (gsMap)	gsMap	https://yanglab.westlake.edu.cn/gps_data/website_docs/html/index.html	40108460

## Sheet: Table S3
Table S3. Early-onset vitiligo and late-onset vitiligo LDSC analysis results.
Trait_1	Trait_2	Method	rg	Se	Z	Pval
EO vitiligo	LO vitiligo	Intercept constrained	0.6717	0.1357	4.9501	7.4175e-07
EO vitiligo	LO vitiligo	Intercept unconstrained	0.7865	0.0582	13.5117	1.3336e-41

## Sheet: Table S4
Table S4. Early-onset vitiligo and late-onset vitiligo partitioned LDSC analysis results.
Trait	Category	Prop._SNPs	Prop._h2	Prop._h2_std_error	Enrichment	Enrichment_std_error	Enrichment_p
Vitiligo_LO	H3K27ac_Hnisz.bedL2_0	0.389076	1.09564	0.140922	2.81602	0.362195	8.0416e-09
Vitiligo_LO	SuperEnhancer_Hnisz.extend.500.bedL2_0	0.170383	0.621933	0.0942901	3.6502	0.553401	1.91037e-06
Vitiligo_LO	SuperEnhancer_Hnisz.bedL2_0	0.16721	0.627897	0.102228	3.75514	0.611375	8.16517e-06
Vitiligo_LO	H3K27ac_Hnisz.extend.500.bedL2_0	0.420486	0.950167	0.139211	2.25968	0.331072	7.05306e-05
Vitiligo_EO	H3K27ac_Hnisz.bedL2_0	0.389076	1.01481	0.185023	2.60825	0.475545	0.00018991
Vitiligo_LO	Intron_UCSC.extend.500.bedL2_0	0.396796	0.702364	0.0939802	1.77009	0.236847	0.00027402
Vitiligo_LO	H3K27ac_PGC2.bedL2_0	0.268778	1.03634	0.230024	3.85576	0.855813	0.000288606
Vitiligo_EO	Repressed_Hoffman.extend.500.bedL2_0	0.718511	0.249851	0.142135	0.347735	0.197819	0.000511495
Vitiligo_LO	TSS_Hoffman.extend.500.bedL2_0	0.0343534	0.467231	0.137042	13.6007	3.98917	0.000591432
Vitiligo_EO	H3K27ac_PGC2.extend.500.bedL2_0	0.335206	1.14018	0.267873	3.40144	0.799128	0.000624003
Vitiligo_LO	Repressed_Hoffman.extend.500.bedL2_0	0.718511	0.358901	0.116115	0.499507	0.161605	0.00067028
Vitiligo_EO	Conserved_LindbladToh.extend.500.bedL2_0	0.330412	1.1154	0.265768	3.37578	0.804352	0.000815757
Vitiligo_LO	H3K4me1_Trynka.bedL2_0	0.423685	1.20381	0.252643	2.84128	0.5963	0.00107181
Vitiligo_EO	TSS_Hoffman.extend.500.bedL2_0	0.0343534	0.56819	0.176334	16.5396	5.13296	0.00158871
Vitiligo_LO	H3K27ac_PGC2.extend.500.bedL2_0	0.335206	0.872267	0.185232	2.60218	0.55259	0.00200168
Vitiligo_EO	SuperEnhancer_Hnisz.bedL2_0	0.16721	0.550016	0.14129	3.28938	0.844984	0.00204659
Vitiligo_LO	Enhancer_Andersson.extend.500.bedL2_0	0.0190351	0.346349	0.11786	18.1953	6.19173	0.0037462
Vitiligo_LO	Coding_UCSC.extend.500.bedL2_0	0.0636618	0.395571	0.127179	6.21363	1.99773	0.00464757
Vitiligo_EO	SuperEnhancer_Hnisz.extend.500.bedL2_0	0.170383	0.459086	0.118934	2.69443	0.698039	0.00887532
Vitiligo_LO	TSS_Hoffman.bedL2_0	0.0178321	0.376231	0.146771	21.0985	8.23074	0.0102608
Vitiligo_LO	FetalDHS_Trynka.extend.500.bedL2_0	0.283362	0.937209	0.273925	3.30746	0.966698	0.0175497
Vitiligo_EO	Intron_UCSC.extend.500.bedL2_0	0.396796	0.621465	0.109744	1.56621	0.276575	0.0201646
Vitiligo_LO	H3K4me1_Trynka.extend.500.bedL2_0	0.605819	0.955173	0.142028	1.57666	0.23444	0.0214381
Vitiligo_EO	WeakEnhancer_Hoffman.bedL2_0	0.0209872	0.478285	0.215204	22.7894	10.2541	0.02188
Vitiligo_LO	H3K4me3_Trynka.bedL2_0	0.133011	0.579669	0.204196	4.35807	1.53518	0.0222064
Vitiligo_EO	CTCF_Hoffman.bedL2_0	0.0238662	0.468058	0.20558	19.6118	8.61385	0.0304135
Vitiligo_EO	H3K27ac_Hnisz.extend.500.bedL2_0	0.420486	0.788774	0.169703	1.87586	0.403587	0.0328825
Vitiligo_LO	UTR_5_UCSC.extend.500.bedL2_0	0.0268651	0.201442	0.0896462	7.49828	3.33691	0.0369436
Vitiligo_EO	DHS_peaks_Trynka.bedL2_0	0.110583	-0.709709	0.430457	-6.41789	3.89262	0.0380017
Vitiligo_LO	Enhancer_Hoffman.extend.500.bedL2_0	0.0898451	0.373337	0.142063	4.15534	1.5812	0.0469019
Vitiligo_LO	UTR_5_UCSC.bedL2_0	0.00548417	0.123778	0.0639625	22.5701	11.6631	0.052951
Vitiligo_EO	FetalDHS_Trynka.extend.500.bedL2_0	0.283362	1.03881	0.369402	3.66603	1.30364	0.0542307
Vitiligo_EO	Coding_UCSC.extend.500.bedL2_0	0.0636618	0.308869	0.136582	4.85172	2.14543	0.0561495
Vitiligo_EO	H3K4me3_Trynka.bedL2_0	0.133011	0.610804	0.270164	4.59215	2.03115	0.0596311
Vitiligo_EO	Enhancer_Andersson.extend.500.bedL2_0	0.0190351	0.269183	0.139113	14.1414	7.30828	0.062775
Vitiligo_LO	DHS_Trynka.extend.500.bedL2_0	0.496042	0.993847	0.275793	2.00355	0.555987	0.0706769
Vitiligo_EO	H3K27ac_PGC2.bedL2_0	0.268778	0.786037	0.307779	2.92448	1.14511	0.0767382
Vitiligo_EO	Intron_UCSC.bedL2_0	0.387473	0.627463	0.146595	1.61937	0.378337	0.0859626
Vitiligo_EO	H3K9ac_Trynka.extend.500.bedL2_0	0.229855	0.668467	0.258279	2.90821	1.12366	0.0919555
Vitiligo_EO	TSS_Hoffman.bedL2_0	0.0178321	0.313193	0.183418	17.5634	10.2858	0.0983074
Vitiligo_EO	H3K4me1_Trynka.bedL2_0	0.423685	1.00777	0.3571	2.3786	0.842844	0.104431
Vitiligo_LO	H3K9ac_peaks_Trynka.bedL2_0	0.0384595	-0.266051	0.189952	-6.9177	4.93901	0.107371
Vitiligo_EO	TFBS_ENCODE.extend.500.bedL2_0	0.341215	0.917195	0.361375	2.68803	1.05908	0.116541
Vitiligo_LO	FetalDHS_Trynka.bedL2_0	0.0839308	0.485979	0.282697	5.79023	3.36821	0.141742
Vitiligo_LO	Intron_UCSC.bedL2_0	0.387473	0.55005	0.110276	1.41958	0.284604	0.142822
Vitiligo_EO	Repressed_Hoffman.bedL2_0	0.460873	-0.0645457	0.390708	-0.140051	0.847756	0.15462
Vitiligo_LO	CTCF_Hoffman.extend.500.bedL2_0	0.0708357	0.291299	0.15609	4.11231	2.20354	0.155267
Vitiligo_EO	UTR_5_UCSC.extend.500.bedL2_0	0.0268651	0.216921	0.134455	8.07446	5.00481	0.156804
Vitiligo_LO	DGF_ENCODE.bedL2_0	0.136006	0.634144	0.356571	4.66263	2.62173	0.158467
Vitiligo_LO	Conserved_LindbladToh.bedL2_0	0.0256851	0.249544	0.167759	9.7155	6.53139	0.178398
Vitiligo_EO	H3K4me1_Trynka.extend.500.bedL2_0	0.605819	0.844717	0.182825	1.39434	0.301782	0.209804
Vitiligo_LO	Conserved_LindbladToh.extend.500.bedL2_0	0.330412	0.541187	0.172121	1.63791	0.520926	0.217073
Vitiligo_EO	Promoter_UCSC.bedL2_0	0.030656	0.214999	0.17015	7.01327	5.55031	0.246541
Vitiligo_EO	Enhancer_Andersson.bedL2_0	0.00432768	-0.105687	0.101734	-24.4211	23.5077	0.268171
Vitiligo_EO	WeakEnhancer_Hoffman.extend.500.bedL2_0	0.0887866	0.322724	0.217162	3.63482	2.44589	0.274972
Vitiligo_EO	H3K4me3_peaks_Trynka.bedL2_0	0.0416488	-0.252575	0.276524	-6.0644	6.63942	0.27745
Vitiligo_LO	H3K4me3_Trynka.extend.500.bedL2_0	0.255139	0.479488	0.206332	1.87932	0.808705	0.281834
Vitiligo_LO	TFBS_ENCODE.extend.500.bedL2_0	0.341215	0.61083	0.25102	1.79016	0.735667	0.282515
Vitiligo_EO	PromoterFlanking_Hoffman.bedL2_0	0.00830845	-0.13394	0.130415	-16.121	15.6967	0.286319
Vitiligo_EO	H3K4me1_peaks_Trynka.bedL2_0	0.169823	-0.268125	0.434598	-1.57885	2.55913	0.291591
Vitiligo_EO	Conserved_LindbladToh.bedL2_0	0.0256851	-0.179987	0.207346	-7.00744	8.07261	0.30755
Vitiligo_LO	H3K9ac_Trynka.extend.500.bedL2_0	0.229855	0.425225	0.18669	1.84997	0.812211	0.308935
Vitiligo_LO	DHS_Trynka.bedL2_0	0.166201	0.495968	0.360553	2.98415	2.16939	0.350842
Vitiligo_LO	Transcribed_Hoffman.extend.500.bedL2_0	0.762095	0.637149	0.14161	0.836049	0.185817	0.368045
Vitiligo_LO	PromoterFlanking_Hoffman.bedL2_0	0.00830845	-0.0708754	0.0892844	-8.53052	10.7462	0.382834
Vitiligo_LO	Repressed_Hoffman.bedL2_0	0.460873	0.235032	0.265467	0.50997	0.576008	0.384126
Vitiligo_EO	DGF_ENCODE.bedL2_0	0.136006	0.521187	0.458104	3.8321	3.36827	0.387261
Vitiligo_LO	PromoterFlanking_Hoffman.extend.500.bedL2_0	0.0331865	-0.0687774	0.119863	-2.07245	3.61181	0.391021
Vitiligo_LO	TFBS_ENCODE.bedL2_0	0.131228	0.368545	0.282772	2.80843	2.15481	0.39538
Vitiligo_LO	DGF_ENCODE.extend.500.bedL2_0	0.53847	0.713159	0.207578	1.32442	0.385496	0.407351
Vitiligo_EO	H3K4me3_Trynka.extend.500.bedL2_0	0.255139	0.486481	0.286539	1.90673	1.12307	0.419134
Vitiligo_LO	Promoter_UCSC.bedL2_0	0.030656	0.103455	0.0986555	3.37472	3.21815	0.454919
Vitiligo_EO	Transcribed_Hoffman.bedL2_0	0.345968	0.581261	0.330699	1.6801	0.955865	0.457461
Vitiligo_EO	DHS_Trynka.extend.500.bedL2_0	0.496042	0.763303	0.355651	1.53879	0.716976	0.45995
Vitiligo_EO	TFBS_ENCODE.bedL2_0	0.131228	0.439841	0.420187	3.35173	3.20195	0.460248
Vitiligo_LO	DHS_peaks_Trynka.bedL2_0	0.110583	0.346041	0.332364	3.12924	3.00557	0.467244
Vitiligo_EO	Coding_UCSC.bedL2_0	0.0142749	-0.0826638	0.136634	-5.79085	9.57159	0.471117
Vitiligo_LO	UTR_3_UCSC.extend.500.bedL2_0	0.0264553	0.0857843	0.0933497	3.24262	3.52859	0.523116
Vitiligo_EO	DHS_Trynka.bedL2_0	0.166201	-0.104679	0.436058	-0.629836	2.62368	0.530595
Vitiligo_EO	Enhancer_Hoffman.extend.500.bedL2_0	0.0898451	0.201188	0.181974	2.23928	2.02542	0.546136
Vitiligo_LO	H3K4me3_peaks_Trynka.bedL2_0	0.0416488	0.140676	0.177718	3.37768	4.26705	0.575758
Vitiligo_EO	H3K9ac_peaks_Trynka.bedL2_0	0.0384595	0.176211	0.254187	4.58173	6.60923	0.576549
Vitiligo_EO	FetalDHS_Trynka.bedL2_0	0.0839308	-0.108565	0.353161	-1.2935	4.20777	0.579238
Vitiligo_LO	WeakEnhancer_Hoffman.extend.500.bedL2_0	0.0887866	0.172753	0.154117	1.94571	1.73581	0.586123
Vitiligo_EO	Enhancer_Hoffman.bedL2_0	0.0419892	0.165819	0.234782	3.94909	5.59149	0.594052
Vitiligo_LO	H3K4me1_peaks_Trynka.bedL2_0	0.169823	-0.0136136	0.361148	-0.080164	2.12662	0.608266
Vitiligo_LO	Coding_UCSC.bedL2_0	0.0142749	0.066805	0.107484	4.67989	7.52956	0.619454
Vitiligo_LO	Promoter_UCSC.extend.500.bedL2_0	0.0380627	0.0711487	0.0674552	1.86925	1.77221	0.624951
Vitiligo_EO	UTR_3_UCSC.extend.500.bedL2_0	0.0264553	-0.0199058	0.100581	-0.752433	3.80194	0.637923
Vitiligo_LO	Enhancer_Hoffman.bedL2_0	0.0419892	0.110723	0.162729	2.63695	3.87551	0.664591
Vitiligo_EO	Transcribed_Hoffman.extend.500.bedL2_0	0.762095	0.849446	0.206092	1.11462	0.270428	0.67066
Vitiligo_LO	UTR_3_UCSC.bedL2_0	0.0111859	-0.0148871	0.0679547	-1.33088	6.07502	0.698857
Vitiligo_EO	Promoter_UCSC.extend.500.bedL2_0	0.0380627	0.0741844	0.0943758	1.949	2.47948	0.700369
Vitiligo_EO	DGF_ENCODE.extend.500.bedL2_0	0.53847	0.435649	0.283771	0.809049	0.526995	0.71118
Vitiligo_LO	WeakEnhancer_Hoffman.bedL2_0	0.0209872	0.0744589	0.151011	3.54782	7.19537	0.719822
Vitiligo_EO	UTR_3_UCSC.bedL2_0	0.0111859	-0.0179527	0.0893232	-1.60494	7.98533	0.73975
Vitiligo_EO	H3K9ac_Trynka.bedL2_0	0.125413	0.197037	0.252305	1.57111	2.0118	0.776122
Vitiligo_LO	CTCF_Hoffman.bedL2_0	0.0238662	0.070907	0.171474	2.97103	7.1848	0.783497
Vitiligo_LO	H3K9ac_Trynka.bedL2_0	0.125413	0.174615	0.18475	1.39232	1.47314	0.788981
Vitiligo_EO	PromoterFlanking_Hoffman.extend.500.bedL2_0	0.0331865	0.0801697	0.185805	2.41573	5.59881	0.797771
Vitiligo_EO	CTCF_Hoffman.extend.500.bedL2_0	0.0708357	0.124276	0.20962	1.75443	2.95924	0.799708
Vitiligo_LO	Transcribed_Hoffman.bedL2_0	0.345968	0.363618	0.200798	1.05102	0.580395	0.9296
Vitiligo_LO	Enhancer_Andersson.bedL2_0	0.00432768	0.0100506	0.0913517	2.32241	21.1087	0.949598
Vitiligo_EO	UTR_5_UCSC.bedL2_0	0.00548417	0.00131573	0.0864793	0.239914	15.7689	0.961396
Vitiligo_EO	baseL2_0	1	1	1.27919e-07	1	1.27919e-07	NA
Vitiligo_LO	baseL2_0	1	1	6.84166e-08	1	6.84166e-08	NA

## Sheet: Table S5
Table S5. Early-onset vitiligo and late-onset vitiligo cell-type-specific LDSC analysis results.
Trait	Name	Coefficient	Coefficient_std_error	Coefficient_P_value
Vitiligo_LO	CD8	9.13567e-07	2.29703e-07	3.48697e-05
Vitiligo_LO	CD4	9.24283e-07	2.41058e-07	6.29676e-05
Vitiligo_EO	CD8	1.2787e-06	3.49701e-07	0.000127816
Vitiligo_EO	CD4	1.48154e-06	4.3211e-07	0.000303335
Vitiligo_EO	NK	1.03605e-06	3.33325e-07	0.000941029
Vitiligo_EO	Bcell	1.10123e-06	3.99494e-07	0.00292061
Vitiligo_LO	Bcell	6.1003e-07	2.31352e-07	0.00418459
Vitiligo_LO	NK	5.05676e-07	2.04493e-07	0.00670251
Vitiligo_EO	Mono	5.30933e-07	5.54904e-07	0.169334
Vitiligo_EO	CLP	4.05713e-07	4.80558e-07	0.199264
Vitiligo_LO	GMP	1.22849e-07	1.75812e-07	0.242353
Vitiligo_EO	Erythro	2.02432e-07	4.88998e-07	0.339447
Vitiligo_LO	Mono	1.39571e-07	3.51146e-07	0.34551
Vitiligo_LO	CLP	9.12293e-08	2.30889e-07	0.346377
Vitiligo_EO	MEP	3.13688e-08	2.56962e-07	0.45142
Vitiligo_EO	GMP	3.07162e-08	3.16196e-07	0.461306
Vitiligo_EO	LMPP	-6.72451e-08	3.80402e-07	0.570157
Vitiligo_LO	HSC	-3.93159e-08	1.66059e-07	0.593578
Vitiligo_LO	CMP	-5.49293e-08	1.59726e-07	0.634538
Vitiligo_LO	MEP	-4.63794e-08	1.27575e-07	0.641902
Vitiligo_EO	CMP	-1.07735e-07	2.7533e-07	0.65221
Vitiligo_EO	HSC	-1.14502e-07	2.90524e-07	0.653254
Vitiligo_LO	MPP	-8.05149e-08	1.64454e-07	0.687788
Vitiligo_LO	LMPP	-1.2625e-07	2.21873e-07	0.715328
Vitiligo_EO	MPP	-2.07349e-07	2.95959e-07	0.758224
Vitiligo_LO	Erythro	-4.07232e-07	2.35171e-07	0.958331

## Sheet: Table S6
Table S6. MAGMA analysis of early-onset vitiligo.
Gene	ENSG_ID	Chr	Start	End	Nsnps	NPARAM	N	ZSTAT	Pval
SKIC2	ENSG00000204351	6	31926857	31937532	17	7	9735	8.0925	2.9222e-16
HLA-DQA1	ENSG00000196735	6	32595956	32614839	974	26	9735	7.933	1.0695e-15
TNXB	ENSG00000168477	6	32008931	32083111	177	34	9735	7.6752	8.2604e-15
BTNL2	ENSG00000204290	6	32361740	32374905	155	11	9735	7.633	1.1463e-14
PPT2-EGFL8	ENSG00000258388	6	32121622	32139755	38	14	9735	7.5981	1.502e-14
ATF6B	ENSG00000213676	6	32065953	32096030	66	24	9735	7.5416	2.3212e-14
EHMT2	ENSG00000204371	6	31847536	31865464	47	19	9735	7.5051	3.0701e-14
PPT2	ENSG00000221988	6	32121218	32134011	32	12	9735	7.4132	6.1645e-14
C2	ENSG00000166278	6	31865562	31913449	116	22	9735	7.3044	1.3927e-13
CFB	ENSG00000243649	6	31895475	31919861	63	13	9735	7.0111	1.1824e-12
HLA-G	ENSG00000204632	6	29794744	29798902	68	6	9735	6.653	1.4363e-11
SLC44A4	ENSG00000204385	6	31830969	31846823	66	13	9735	6.5826	2.3121e-11
NOTCH4	ENSG00000204301	6	32162620	32191844	87	21	9735	6.5264	3.3689e-11
LSM2	ENSG00000204392	6	31765173	31774761	27	11	9735	6.4205	6.7911e-11
HLA-DRA	ENSG00000204287	6	32407619	32412823	34	8	9735	6.3712	9.378e-11
PBX2	ENSG00000204304	6	32152512	32157963	8	5	9735	6.2991	1.497e-10
TSBP1	ENSG00000204296	6	32256303	32339684	539	19	9735	6.2293	2.3423e-10
VWA7	ENSG00000204396	6	31733367	31745108	21	10	9735	6.2064	2.7098e-10
TRIM31	ENSG00000204616	6	30070674	30080883	52	17	9735	6.1213	4.6409e-10
NELFE	ENSG00000204356	6	31919864	31926887	12	5	9735	6.0065	9.4762e-10
VARS1	ENSG00000204394	6	31745295	31763730	28	12	9735	5.938	1.4423e-09
LY6G5B	ENSG00000240053	6	31637944	31641553	6	3	9735	5.8288	2.7919e-09
STK19	ENSG00000204344	6	31938868	31950598	29	9	9735	5.7996	3.3238e-09
HLA-F	ENSG00000204642	6	29690552	29706305	137	16	9735	5.6248	9.2882e-09
HLA-DRB5	ENSG00000198502	6	32485120	32498064	67	10	9735	5.6193	9.5876e-09
SPATA33	ENSG00000167523	16	89724210	89737680	56	12	9735	5.607	1.0295e-08
CYP21A2	ENSG00000231852	6	32006042	32009447	18	8	9735	5.6034	1.0511e-08
HLA-A	ENSG00000206503	6	29909037	29913661	177	21	9735	5.4374	2.7027e-08
MUC22	ENSG00000261272	6	30978251	31003179	353	28	9735	5.431	2.8024e-08
LY6G6F-LY6G6D	ENSG00000250641	6	31674681	31685695	22	12	9735	5.3806	3.7129e-08
HSPA1L	ENSG00000204390	6	31777396	31783437	19	9	9735	5.2425	7.9205e-08
CHMP1A	ENSG00000131165	16	89710839	89724253	56	10	9735	5.209	9.4935e-08
GPANK1	ENSG00000204438	6	31629006	31634060	13	7	9735	5.2051	9.6926e-08
MSH5	ENSG00000204410	6	31707725	31732622	62	15	9735	5.197	1.0124e-07
MSH5-SAPCD1	ENSG00000255152	6	31707797	31732628	61	15	9735	5.1181	1.5432e-07
HLA-DQB1	ENSG00000179344	6	32627244	32636160	404	23	9735	5.1172	1.5506e-07
AGER	ENSG00000204305	6	32148745	32152101	7	4	9735	5.078	1.9067e-07
HSPA1B	ENSG00000204388	6	31795512	31798031	8	5	9735	5.0771	1.9162e-07
DPEP1	ENSG00000015413	16	89679716	89704839	80	13	9735	5.0656	2.0353e-07
LY6G6F	ENSG00000204424	6	31674640	31685581	21	11	9735	4.9839	3.1153e-07
HLA-DRB1	ENSG00000196126	6	32546546	32557625	121	9	9735	4.9833	3.126e-07
RNASET2	ENSG00000026297	6	167342992	167370679	91	20	9735	4.9463	3.7826e-07
CLIC1	ENSG00000213719	6	31698358	31707540	13	7	9735	4.8333	6.7128e-07
ZFP57	ENSG00000204644	6	29640169	29648887	69	11	9735	4.8312	6.7868e-07
EGFL7	ENSG00000172889	9	139553308	139567130	38	7	9735	4.781	8.7203e-07
IL2RA	ENSG00000134460	10	6052652	6104288	224	39	9735	4.5498	2.6851e-06
BAG6	ENSG00000204463	6	31606805	31620482	24	9	9735	4.5026	3.3571e-06
SUFU	ENSG00000107882	10	104263744	104393292	283	13	9735	4.4929	3.5132e-06
GPSM3	ENSG00000213654	6	32158543	32163300	6	3	9735	4.4682	3.9438e-06
C1QTNF6	ENSG00000133466	22	37576207	37595425	76	10	9735	4.3774	6.0041e-06
LPP	ENSG00000145012	3	187871072	188608460	2035	185	9735	4.3741	6.0981e-06
CEP43	ENSG00000213066	6	167412670	167466201	269	9	9735	4.3652	6.3494e-06
PSORS1C1	ENSG00000204540	6	31082527	31107869	294	21	9735	4.2726	9.6605e-06
ACTR1A	ENSG00000138107	10	104238986	104262482	72	4	9735	4.2663	9.9366e-06
NEU1	ENSG00000204386	6	31825436	31830683	6	3	9735	4.2042	1.31e-05
HLA-DMA	ENSG00000204257	6	32916390	32936871	89	19	9735	4.1733	1.5008e-05
CPNE7	ENSG00000178773	16	89642176	89663654	97	20	9735	4.1241	1.8608e-05
DBNDD1	ENSG00000003249	16	90071273	90086536	57	13	9735	4.1128	1.9542e-05
B3GALT6	ENSG00000176022	1	1167629	1170421	8	2	9735	4.0907	2.1502e-05
AIF1	ENSG00000204472	6	31582961	31584798	4	2	9735	4.0532	2.5265e-05
DEF8	ENSG00000140995	16	90014333	90034468	101	16	9735	4.039	2.6834e-05
TRIM26	ENSG00000234127	6	30152232	30181204	79	15	9735	3.9999	3.1691e-05
ZNF276	ENSG00000158805	16	89786808	89807311	112	15	9735	3.9235	4.3628e-05
HLA-C	ENSG00000204525	6	31236526	31239907	148	16	9735	3.9173	4.4767e-05
HLA-B	ENSG00000234745	6	31321649	31324965	131	28	9735	3.9156	4.5096e-05
VPS9D1	ENSG00000075399	16	89773542	89787394	38	11	9735	3.9151	4.5185e-05
SPG7	ENSG00000197912	16	89557325	89624176	219	11	9735	3.8612	5.6407e-05
RNF5	ENSG00000204308	6	32146131	32151930	13	5	9735	3.8012	7.1985e-05
TYR	ENSG00000077498	11	88910620	89028927	312	17	9735	3.7712	8.1217e-05
TAP2	ENSG00000204267	6	32789610	32806557	152	23	9735	3.7136	0.00010216
SH2B3	ENSG00000111252	12	111843752	111889427	40	6	9735	3.7059	0.0001053
MAP1LC3A	ENSG00000101460	20	33134658	33148149	22	5	9735	3.6668	0.00012279
MICB	ENSG00000204516	6	31462658	31478901	200	18	9735	3.6551	0.00012852
SLC9A9	ENSG00000181804	3	142984064	143567373	1940	149	9735	3.643	0.00013472
ATXN2	ENSG00000204842	12	111890018	112037480	118	9	9735	3.6397	0.00013647
MFSD13A	ENSG00000138111	10	104221149	104236802	56	6	9735	3.6321	0.00014056
LY6G5C	ENSG00000204428	6	31644461	31651817	6	3	9735	3.6298	0.00014179
INTS4	ENSG00000149262	11	77589766	77705724	297	15	9735	3.6263	0.00014377
SCAF1	ENSG00000126461	19	50145382	50161899	24	8	9735	3.6208	0.00014687
FKBPL	ENSG00000204315	6	32096484	32098068	2	1	9735	3.6176	0.00014869
LYST	ENSG00000143669	1	235824341	236046940	282	14	9735	3.6032	0.00015717
HLA-DOB	ENSG00000241106	6	32780540	32784825	36	9	9735	3.5912	0.00016458
ATP6V1G2-DDX39B	ENSG00000254870	6	31497996	31514385	67	20	9735	3.5674	0.00018027
OR5V1	ENSG00000243729	6	29323007	29399744	241	24	9735	3.5551	0.00018893
UTS2B	ENSG00000188958	3	190984957	191048325	290	19	9735	3.5353	0.00020365
DDX39B	ENSG00000198563	6	31497996	31510225	51	18	9735	3.499	0.00023354
PNP	ENSG00000198805	14	20937113	20945253	21	5	9735	3.4843	0.00024676
SPATA2L	ENSG00000158792	16	89762751	89768113	16	5	9735	3.4682	0.00026195
OSER1	ENSG00000132823	20	42825136	42839431	42	6	9735	3.4608	0.00026926
VPS45	ENSG00000136631	1	150039369	150117505	111	6	9735	3.4515	0.00027872
IQGAP1	ENSG00000140575	15	90931450	91045475	298	14	9735	3.4394	0.00029151
FLI1	ENSG00000151702	11	128556430	128683162	400	56	9735	3.4272	0.0003049
HRK	ENSG00000135116	12	117293949	117319246	30	6	9735	3.4131	0.0003212
MMP16	ENSG00000156103	8	89044237	89340254	670	50	9735	3.4111	0.00032355
PIGU	ENSG00000101464	20	33148346	33264910	152	12	9735	3.41	0.00032476
ATP6V1G2	ENSG00000213760	6	31512239	31516204	15	7	9735	3.3998	0.00033719
TREML4	ENSG00000188056	6	41196062	41206620	86	8	9735	3.3917	0.00034727
MUC21	ENSG00000204544	6	30951495	30957680	32	9	9735	3.3837	0.00035763
RAB5B	ENSG00000111540	12	56367697	56388490	38	5	9735	3.3795	0.00036306
NSD2	ENSG00000109685	4	1873151	1983934	71	27	9735	3.3529	0.00039989
GARIN3	ENSG00000170613	5	156588857	156593275	10	4	9735	3.3527	0.00040019
MCCD1	ENSG00000204511	6	31496494	31498009	15	7	9735	3.349	0.00040545
TRIM8	ENSG00000171206	10	104404253	104418164	20	7	9735	3.3455	0.00041069
PNPT1	ENSG00000138035	2	55861400	55921045	212	24	9735	3.3227	0.00044569
GZMB	ENSG00000100453	14	25100160	25103473	16	2	9735	3.3059	0.00047344
RASSF3	ENSG00000153179	12	65004293	65091347	260	18	9735	3.292	0.00049734
CCDC82	ENSG00000149231	11	96085933	96123087	89	15	9735	3.2828	0.00051396
FBXO10	ENSG00000147912	9	37510889	37588871	237	30	9735	3.2777	0.00052324
C6orf15	ENSG00000204542	6	31079000	31080336	16	4	9735	3.2607	0.00055561
HSPA1A	ENSG00000204389	6	31783291	31785723	6	3	9735	3.2421	0.0005933
CDK10	ENSG00000185324	16	89747145	89762772	63	11	9735	3.231	0.00061689
KCNJ9	ENSG00000162728	1	160051360	160060353	21	5	9735	3.2271	0.00062527
SNRK	ENSG00000163788	3	43328004	43466256	172	26	9735	3.2169	0.00064796
TRIM40	ENSG00000204614	6	30103885	30116512	89	10	9735	3.1973	0.00069357
VWA8	ENSG00000102763	13	42140973	42535256	987	46	9735	3.1963	0.0006959
WBP1L	ENSG00000166272	10	104503727	104576021	214	23	9735	3.1824	0.00073034
PLEKHO1	ENSG00000023902	1	150121373	150136916	31	5	9735	3.1744	0.00075076
DDAH2	ENSG00000213722	6	31694815	31698394	6	3	9735	3.1689	0.00076503
PKIB	ENSG00000135549	6	122793076	123047518	627	41	9735	3.1675	0.00076878
CCDC50	ENSG00000152492	3	191046866	191116459	321	20	9735	3.1658	0.0007732
POU5F1	ENSG00000204531	6	31132119	31148508	144	24	9735	3.164	0.00077813
CCR6	ENSG00000112486	6	167525295	167553184	93	16	9735	3.1417	0.00083979
DNAJC7	ENSG00000168259	17	40128451	40173394	61	10	9735	3.1413	0.00084112
MLKL	ENSG00000168404	16	74705753	74734858	81	21	9735	3.1295	0.0008754
TRIM35	ENSG00000104228	8	27142404	27168836	47	9	9735	3.1274	0.00088174
LY6L	ENSG00000261667	8	144161874	144164418	6	2	9735	3.1272	0.00088251
SFXN2	ENSG00000156398	10	104474295	104503249	53	11	9735	3.1158	0.00091731
NKIRAS2	ENSG00000168256	17	40163400	40177659	16	4	9735	3.107	0.00094487
ITK	ENSG00000113263	5	156569944	156682201	412	37	9735	3.0878	0.0010082
NCOA6	ENSG00000198646	20	33284722	33413452	195	15	9735	3.083	0.0010247
FAM219B	ENSG00000178761	15	75192328	75199462	10	4	9735	3.0796	0.0010364
TNFRSF4	ENSG00000186827	1	1146706	1149518	7	2	9735	3.0758	0.0010495
WIPF2	ENSG00000171475	17	38375556	38440388	106	10	9735	3.0707	0.0010676
SEC11A	ENSG00000140612	15	85212775	85259947	89	15	9735	3.0485	0.0011498
RARB	ENSG00000077092	3	25215823	25639423	1693	95	9735	3.0483	0.0011509
ZNF22	ENSG00000165512	10	45495923	45500774	16	4	9735	3.0481	0.0011516
RSF1	ENSG00000048649	11	77371041	77532063	343	14	9735	3.0439	0.0011676
KCNG2	ENSG00000178342	18	77623668	77660184	150	16	9735	3.0397	0.0011841
SCD	ENSG00000099194	10	102106881	102124591	34	7	9735	3.0379	0.0011912
SYNGR2	ENSG00000108639	17	76164639	76169608	21	5	9735	3.031	0.0012189
ZNF592	ENSG00000166716	15	85291866	85349659	131	19	9735	3.0235	0.0012494
HAND1	ENSG00000113196	5	153854532	153857824	10	6	9735	3.0225	0.0012536
ZNF385C	ENSG00000187595	17	40177594	40217383	64	9	9735	3.0174	0.001275
OR5K1	ENSG00000232382	3	98188324	98189420	2	1	9735	3.0163	0.0012795
SNURF	ENSG00000273173	15	25200133	25223729	37	7	9735	2.9973	0.0013621
SLC13A3	ENSG00000158296	20	45186463	45304714	282	47	9735	2.9961	0.0013674
HERC2	ENSG00000128731	15	28356186	28567298	143	6	9735	2.9805	0.001439
AGPAT1	ENSG00000204310	6	32135989	32145873	11	5	9735	2.9592	0.001542
IER5	ENSG00000162783	1	181057638	181059977	8	3	9735	2.958	0.0015482
HS3ST5	ENSG00000249853	6	114376750	114664209	599	58	9735	2.951	0.0015839
FGF3	ENSG00000186895	11	69624992	69633792	42	6	9735	2.9477	0.0016005
BAK1	ENSG00000030110	6	33540329	33548019	22	6	9735	2.9477	0.0016009
LGALS12	ENSG00000133317	11	63273556	63284246	24	7	9735	2.9448	0.0016158
AAMDC	ENSG00000087884	11	77532155	77629478	170	14	9735	2.9447	0.0016161
RNF150	ENSG00000170153	4	141780961	142134031	1102	73	9735	2.9354	0.0016653
OR2B2	ENSG00000168131	6	27878963	27880174	4	2	9735	2.9258	0.0017181
GABBR1	ENSG00000204681	6	29523406	29601753	224	24	9735	2.9244	0.0017255
CDC37	ENSG00000105401	19	10501810	10530797	61	9	9735	2.9205	0.0017475
TRIM39-RPP21	ENSG00000248167	6	30297359	30314631	38	11	9735	2.9192	0.0017544
RIDA	ENSG00000132541	8	99114572	99129469	49	9	9735	2.9154	0.0017761
LSAMP	ENSG00000185565	3	115521235	117716095	6418	289	9735	2.9142	0.0017828
ANKRD34B	ENSG00000189127	5	79852574	79866307	35	8	9735	2.9123	0.0017941
TRAT1	ENSG00000163519	3	108541545	108573852	81	14	9735	2.9029	0.0018485
SERPINA9	ENSG00000170054	14	94929054	94946026	83	19	9735	2.9017	0.0018559
ZNF618	ENSG00000157657	9	116638562	116818871	511	38	9735	2.8992	0.0018706
C16orf87	ENSG00000155330	16	46830519	46865323	24	4	9735	2.8967	0.0018854
ARL3	ENSG00000138175	10	104433488	104474164	67	12	9735	2.8964	0.0018871
FANCA	ENSG00000187741	16	89803957	89883065	450	18	9735	2.8959	0.0018905
DDX1	ENSG00000079785	2	15731302	15771235	121	11	9735	2.8893	0.0019304
UBASH3A	ENSG00000160185	21	43824008	43867791	201	23	9735	2.888	0.0019385
NMB	ENSG00000197696	15	85198360	85201794	11	4	9735	2.8835	0.0019667
NCOR1	ENSG00000141027	17	15932471	16121499	320	11	9735	2.8821	0.0019749
ZNF669	ENSG00000188295	1	247263264	247267674	11	2	9735	2.8809	0.0019825
RRP8	ENSG00000132275	11	6616305	6624850	17	7	9735	2.8643	0.0020899
GTDC1	ENSG00000121964	2	144695635	145090135	505	30	9735	2.8589	0.0021253
CLNS1A	ENSG00000074201	11	77225981	77348850	259	19	9735	2.855	0.0021522
BRD2	ENSG00000204256	6	32936437	32949282	78	19	9735	2.8542	0.0021575
PDIA2	ENSG00000185615	16	333152	337215	17	7	9735	2.8536	0.0021616
COX5A	ENSG00000178741	15	75212132	75230509	38	6	9735	2.8414	0.0022458
ABHD16A	ENSG00000204427	6	31654726	31671221	26	8	9735	2.8403	0.0022538
RCCD1	ENSG00000166965	15	91498100	91506349	30	6	9735	2.8333	0.0023034
PREB	ENSG00000138073	2	27353624	27357543	8	3	9735	2.8328	0.0023072
MAL2	ENSG00000147676	8	120177273	120257913	262	26	9735	2.8301	0.0023265
DDR1	ENSG00000204580	6	30844198	30867933	61	11	9735	2.8285	0.0023386
GAS8	ENSG00000141013	16	90086037	90111383	123	14	9735	2.8248	0.0023652
TGFBI	ENSG00000120708	5	135364584	135399507	84	8	9735	2.8233	0.0023769
SUOX	ENSG00000139531	12	56390964	56400425	9	4	9735	2.8229	0.0023799
VN1R2	ENSG00000196131	19	53761545	53765090	15	3	9735	2.822	0.0023866
ZNF135	ENSG00000176293	19	58570607	58597677	73	8	9735	2.821	0.0023938
TYK2	ENSG00000105397	19	10461209	10491352	82	13	9735	2.8184	0.0024135
ENTPD7	ENSG00000198018	10	101419263	101465997	80	8	9735	2.8184	0.0024135
TBC1D5	ENSG00000131374	3	17198654	18486309	2847	49	9735	2.8142	0.0024448
COX15	ENSG00000014919	10	101471601	101491857	27	5	9735	2.8128	0.0024557
OR2H2	ENSG00000204657	6	29555683	29556745	3	2	9735	2.8089	0.0024858
PFN1	ENSG00000108518	17	4848947	4852356	10	4	9735	2.8055	0.0025123
DSN1	ENSG00000149636	20	35380194	35402221	18	12	9735	2.8011	0.0025461
AQP11	ENSG00000178301	11	77300436	77321400	47	6	9735	2.8003	0.002553
TRANK1	ENSG00000168016	3	36868311	36986548	252	18	9735	2.793	0.0026109
RNF20	ENSG00000155827	9	104296133	104325622	63	15	9735	2.7795	0.0027223
KCNJ10	ENSG00000177807	1	160007257	160040038	61	13	9735	2.7737	0.0027712
GPT2	ENSG00000166123	16	46918290	46965209	51	14	9735	2.7699	0.0028038
IARS2	ENSG00000067704	1	220267444	220321380	118	16	9735	2.7699	0.0028039
CAND1	ENSG00000111530	12	67663061	67713731	159	14	9735	2.7662	0.0028358
PRR30	ENSG00000186143	2	27359723	27362278	4	2	9735	2.7645	0.0028503
TRIM39	ENSG00000204599	6	30294256	30311506	26	9	9735	2.7644	0.0028513
APOE	ENSG00000130203	19	45409011	45412650	6	3	9735	2.7589	0.0028995
TNFAIP3	ENSG00000118503	6	138188351	138204449	27	5	9735	2.757	0.002917
ERBB3	ENSG00000065361	12	56473641	56497289	34	8	9735	2.7537	0.0029463
CTXN1	ENSG00000178531	19	7989372	7991051	6	4	9735	2.7516	0.002965
SCRN1	ENSG00000136193	7	29959719	30029905	169	19	9735	2.7513	0.0029679
ANKRD27	ENSG00000105186	19	33087913	33167503	412	18	9735	2.7506	0.0029747
SFRP2	ENSG00000145423	4	154701744	154710272	13	4	9735	2.7441	0.0030336
MARCHF2	ENSG00000099785	19	8478154	8503901	90	19	9735	2.7439	0.0030358
TMEM117	ENSG00000139173	12	44229770	44783545	1321	36	9735	2.7433	0.0030411
MAPKAPK5	ENSG00000089022	12	112279782	112334343	104	4	9735	2.7407	0.0030659
PPP3CC	ENSG00000120910	8	22298332	22398652	182	10	9735	2.7381	0.00309
MRPL3	ENSG00000114686	3	131181056	131221827	79	12	9735	2.7368	0.0031022
CPT1C	ENSG00000169169	19	50194155	50216988	60	10	9735	2.7297	0.0031698
H2BC13	ENSG00000185130	6	27775257	27775709	2	1	9735	2.7278	0.0031877
ENPP4	ENSG00000001561	6	46097730	46114436	45	5	9735	2.7268	0.0031977
FABP2	ENSG00000145384	4	120238405	120243545	40	3	9735	2.7235	0.00323
PDE4A	ENSG00000065989	19	10527449	10580305	91	12	9735	2.7234	0.0032303
ALG6	ENSG00000088035	1	63833261	63904233	157	17	9735	2.7222	0.0032423
NRM	ENSG00000137404	6	30655824	30659197	8	3	9735	2.7217	0.0032477
TGM2	ENSG00000198959	20	36756863	36794980	84	12	9735	2.7214	0.0032507
IRF3	ENSG00000126456	19	50162826	50169132	12	2	9735	2.7206	0.0032585
GATA3	ENSG00000107485	10	8095567	8117161	74	10	9735	2.7194	0.0032705
RPH3A	ENSG00000089169	12	113008184	113336686	613	54	9735	2.7183	0.0032809
RNF39	ENSG00000204618	6	30038043	30043664	36	7	9735	2.7173	0.0032907
RAE1	ENSG00000101146	20	55926066	55954267	96	7	9735	2.7163	0.0033012
CD160	ENSG00000117281	1	145695798	145715614	21	3	9735	2.7104	0.0033605
PAQR3	ENSG00000163291	4	79808281	79860592	131	6	9735	2.7103	0.0033616
ENPP5	ENSG00000112796	6	46126924	46138708	34	4	9735	2.71	0.0033643
ZNF554	ENSG00000172006	19	2819872	2835771	67	9	9735	2.7086	0.0033785
PPP1R13L	ENSG00000104881	19	45882892	45909607	50	12	9735	2.7076	0.003389
KCTD13	ENSG00000174943	16	29916333	29938356	35	5	9735	2.7066	0.0033991
UGT2A3	ENSG00000135220	4	69794181	69817509	74	6	9735	2.7063	0.0034022
SELENBP1	ENSG00000143416	1	151336778	151345209	16	8	9735	2.7014	0.0034523
RPRD2	ENSG00000163125	1	150335567	150449042	330	13	9735	2.6999	0.0034684
DOT1L	ENSG00000104885	19	2164148	2232577	208	29	9735	2.6992	0.0034752
CPVL	ENSG00000106066	7	29034847	29235067	713	74	9735	2.6857	0.0036188
NCAPG2	ENSG00000146918	7	158424003	158497520	191	14	9735	2.6801	0.0036797
BPNT1	ENSG00000162813	1	220230824	220263804	73	16	9735	2.6801	0.0036799
BCL3	ENSG00000069399	19	45250962	45263301	27	8	9735	2.6794	0.0036872
MESP1	ENSG00000166823	15	90291892	90294541	9	3	9735	2.6776	0.0037081
LSM7	ENSG00000130332	19	2321516	2328619	31	7	9735	2.6754	0.0037318
CDK2	ENSG00000123374	12	56360553	56366568	6	3	9735	2.6663	0.0038348
KLHL11	ENSG00000178502	17	40009797	40021684	32	6	9735	2.662	0.0038841
RARA	ENSG00000131759	17	38465444	38513094	62	10	9735	2.6601	0.0039058
FBXO11	ENSG00000138081	2	48016455	48132932	307	18	9735	2.6591	0.0039169
RAB36	ENSG00000100228	22	23487513	23506537	64	5	9735	2.6585	0.003925
CLDN19	ENSG00000164007	1	43198764	43205925	18	5	9735	2.6489	0.0040377
ARMT1	ENSG00000146476	6	151773422	151791236	46	8	9735	2.6488	0.0040387
MYLK3	ENSG00000140795	16	46740891	46824319	64	10	9735	2.6474	0.0040553
EGR2	ENSG00000122877	10	64571756	64679660	342	22	9735	2.6458	0.0040749
TRIM10	ENSG00000204613	6	30119722	30128711	50	5	9735	2.6452	0.0040823
SMCP	ENSG00000163206	1	152850793	152857523	5	2	9735	2.6426	0.0041134
PRPF3	ENSG00000117360	1	150293925	150325671	87	10	9735	2.6395	0.0041511
NFKBIL1	ENSG00000204498	6	31514647	31526606	69	17	9735	2.6389	0.0041583
ATAD5	ENSG00000176208	17	29158988	29222887	134	7	9735	2.6378	0.0041728
VCL	ENSG00000035403	10	75757872	75879918	186	24	9735	2.6304	0.0042645
PRRC2A	ENSG00000204469	6	31588497	31605548	38	13	9735	2.6279	0.0042963
TEFM	ENSG00000172171	17	29224354	29233838	24	3	9735	2.6272	0.0043043
NPL	ENSG00000135838	1	182758428	182799519	70	9	9735	2.6257	0.0043232
TNKS1BP1	ENSG00000149115	11	57067112	57092426	62	9	9735	2.6099	0.0045278
BCL2L12	ENSG00000126453	19	50168823	50177173	11	3	9735	2.6095	0.0045343
ZSWIM7	ENSG00000214941	17	15879874	15903031	49	4	9735	2.6085	0.0045471
OR6C6	ENSG00000188324	12	55688072	55689016	2	1	9735	2.6066	0.0045721
ZUP1	ENSG00000153975	6	116956781	116989957	91	11	9735	2.6049	0.0045955
OBI1	ENSG00000152193	13	79188426	79233314	94	8	9735	2.6027	0.0046245
FAM220A	ENSG00000178397	7	6369040	6388612	71	15	9735	2.5992	0.0046725
SDK2	ENSG00000069188	17	71330523	71640228	960	113	9735	2.5949	0.0047315
PGAP4	ENSG00000165152	9	104235453	104295819	208	28	9735	2.594	0.0047428
CIBAR2	ENSG00000153789	16	85131965	85146114	93	16	9735	2.5929	0.0047588
SPO11	ENSG00000054796	20	55904815	55919050	35	3	9735	2.5914	0.0047795
RTN3	ENSG00000133318	11	63448918	63527363	84	9	9735	2.5903	0.0047942
CDC6	ENSG00000094804	17	38443885	38459171	16	4	9735	2.5866	0.004846
CCN5	ENSG00000064205	20	43343485	43357150	21	7	9735	2.5864	0.0048488
HDGFL2	ENSG00000167674	19	4472284	4502223	118	13	9735	2.5832	0.0048939
SCAMP2	ENSG00000140497	15	75136071	75165706	41	9	9735	2.5808	0.0049279
RASSF4	ENSG00000107551	10	45454855	45491339	100	17	9735	2.5782	0.0049652
MPI	ENSG00000178802	15	75182346	75191798	12	3	9735	2.5747	0.0050162
PPP1R21	ENSG00000162869	2	48667737	48742525	211	22	9735	2.5737	0.0050314
MEA1	ENSG00000124733	6	42979832	42981706	5	3	9735	2.5696	0.0050906
LTA4H	ENSG00000111144	12	96394606	96437298	119	13	9735	2.5689	0.0051007
SPIRE2	ENSG00000204991	16	89884587	89937727	189	17	9735	2.5613	0.0052134
TIGD2	ENSG00000180346	4	90033968	90036050	4	1	9735	2.5606	0.0052244
EVA1C	ENSG00000166979	21	33784314	33887707	305	22	9735	2.5579	0.0052655
HLA-DQA2	ENSG00000237541	6	32709119	32714992	65	7	9735	2.5536	0.0053311
SLIT2	ENSG00000145147	4	20254883	20622184	926	104	9735	2.5528	0.0053427
TMEM116	ENSG00000198270	12	112369086	112450970	132	6	9735	2.5504	0.0053807
EIF4A2	ENSG00000156976	3	186500994	186507689	15	7	9735	2.5502	0.0053832
UTP14C	ENSG00000253797	13	52598827	52607736	12	3	9735	2.55	0.0053864
H1-5	ENSG00000184357	6	27834570	27835359	4	2	9735	2.5484	0.0054111
ATL3	ENSG00000184743	11	63391559	63439393	63	6	9735	2.5449	0.0054651
RER1	ENSG00000157916	1	2323267	2336883	36	10	9735	2.5432	0.0054921
SMOC2	ENSG00000112562	6	168841831	169073984	862	71	9735	2.543	0.0054949
SMO	ENSG00000128602	7	128828713	128853386	78	13	9735	2.5422	0.0055077
OSBPL3	ENSG00000070882	7	24836158	25021253	555	65	9735	2.5421	0.0055098
FAM76A	ENSG00000009780	1	28052490	28089633	71	4	9735	2.5418	0.0055147
COL11A2	ENSG00000204248	6	33130458	33160276	93	13	9735	2.54	0.0055429
FOXN3	ENSG00000053254	14	89591215	90085493	1355	140	9735	2.5396	0.0055483
KIAA2026	ENSG00000183354	9	5881596	6007901	292	17	9735	2.538	0.0055747
ZSCAN12	ENSG00000158691	6	28346732	28367511	67	9	9735	2.5372	0.0055864
ADAP2	ENSG00000184060	17	29233362	29286340	57	9	9735	2.5368	0.0055939
KCNC4	ENSG00000116396	1	110753965	110825722	231	25	9735	2.5362	0.0056038
RHBG	ENSG00000132677	1	156339003	156355011	48	9	9735	2.5326	0.0056608
SIAH1	ENSG00000196470	16	48390275	48482313	133	18	9735	2.5279	0.0057376
PDC	ENSG00000116703	1	186412698	186430254	24	4	9735	2.525	0.0057843
RNF213	ENSG00000173821	17	78234665	78372586	450	51	9735	2.5238	0.0058053
SEMA3C	ENSG00000075223	7	80371854	80551675	340	40	9735	2.5212	0.005847
SCARB2	ENSG00000138760	4	77079890	77135046	177	16	9735	2.5206	0.0058579
AXIN1	ENSG00000103126	16	337440	402673	254	20	9735	2.5197	0.0058722
NT5C2	ENSG00000076685	10	104845940	104953056	240	18	9735	2.5191	0.0058821
CALR	ENSG00000179218	19	13049392	13055303	6	3	9735	2.5109	0.0060214
SLC2A6	ENSG00000160326	9	136336217	136344259	25	8	9735	2.5099	0.0060383
TARS2	ENSG00000143374	1	150459887	150480078	61	8	9735	2.5097	0.0060414
CCDC57	ENSG00000176155	17	80059336	80170706	482	7	9735	2.5076	0.0060776
MAN1A2	ENSG00000198162	1	117910071	118071494	426	21	9735	2.506	0.006105
WDR73	ENSG00000177082	15	85185999	85197574	29	6	9735	2.5056	0.0061123
NEIL2	ENSG00000154328	8	11627148	11644855	99	15	9735	2.5017	0.0061802
HSD3B7	ENSG00000099377	16	30996519	31000473	7	2	9735	2.5003	0.0062051
RPS19BP1	ENSG00000187051	22	39925098	39928860	3	1	9735	2.4999	0.006212
SNRPN	ENSG00000128739	15	25068794	25223870	623	89	9735	2.4982	0.0062419
TNFRSF11A	ENSG00000141655	18	59992520	60058516	249	42	9735	2.4941	0.0063131
RSPH4A	ENSG00000111834	6	116937642	116954148	48	10	9735	2.4921	0.0063491
FAM47E	ENSG00000189157	4	77135193	77204933	330	20	9735	2.4911	0.0063678
ACLY	ENSG00000131473	17	40023161	40086795	117	11	9735	2.4898	0.0063913
NUP85	ENSG00000125450	17	73201754	73231853	45	6	9735	2.488	0.0064227
TRPV1	ENSG00000196689	17	3468738	3500392	124	20	9735	2.4877	0.0064293
TRMT1	ENSG00000104907	19	13215716	13228381	16	7	9735	2.4837	0.006502
INO80E	ENSG00000169592	16	30006615	30017114	29	6	9735	2.4806	0.0065577
ICAM3	ENSG00000076662	19	10444452	10450499	27	4	9735	2.48	0.0065695
TSHZ3	ENSG00000121297	19	31765851	31840453	175	33	9735	2.4758	0.0066462
COL27A1	ENSG00000196739	9	116917840	117074791	603	83	9735	2.4751	0.0066604
TUBB3	ENSG00000258947	16	89987800	90005169	71	12	9735	2.4749	0.0066638
ACAD10	ENSG00000111271	12	112123857	112194903	63	6	9735	2.47	0.0067558
ATF7-NPFF	ENSG00000267281	12	53900472	54019763	201	16	9735	2.4693	0.0067692
ATF7	ENSG00000170653	12	53901640	54020199	200	16	9735	2.4684	0.006785
PREX1	ENSG00000124126	20	47240790	47444420	675	34	9735	2.4659	0.0068337
ANO10	ENSG00000160746	3	43396351	43733086	625	31	9735	2.4652	0.0068471
MAN2A2	ENSG00000196547	15	91445448	91465814	66	12	9735	2.4645	0.0068608
H3C4	ENSG00000197409	6	26197068	26199521	12	3	9735	2.4639	0.0068726
HDDC3	ENSG00000184508	15	91474148	91475799	3	1	9735	2.4577	0.0069918
DEFB108B	ENSG00000184276	11	71544246	71548756	5	3	9735	2.4574	0.006998
IGFBP4	ENSG00000141753	17	38599702	38613983	31	7	9735	2.4572	0.0070007
SH2B2	ENSG00000160999	7	101928405	101962178	79	18	9735	2.4558	0.007028
N4BP3	ENSG00000145911	5	177540444	177553088	32	9	9735	2.4536	0.0070724
SLC39A14	ENSG00000104635	8	22224762	22291642	252	14	9735	2.451	0.0071224
SNX2	ENSG00000205302	5	122110691	122165803	205	20	9735	2.4487	0.0071681
OLFM2	ENSG00000105088	19	9964394	10047228	209	21	9735	2.4469	0.0072049
GFRAL	ENSG00000187871	6	55192267	55267291	562	21	9735	2.4467	0.0072086
TK1	ENSG00000167900	17	76170160	76183314	57	13	9735	2.4459	0.0072255
BRAP	ENSG00000089234	12	112079950	112123790	38	8	9735	2.4451	0.0072398
CCHCR1	ENSG00000204536	6	31110216	31126015	125	18	9735	2.445	0.007243
CCN4	ENSG00000104415	8	134203282	134242587	126	27	9735	2.4432	0.0072791
ALDH2	ENSG00000111275	12	112204691	112247782	37	5	9735	2.4428	0.0072872
SOAT1	ENSG00000057252	1	179262925	179327815	271	18	9735	2.4423	0.0072972
NGFR	ENSG00000064300	17	47572655	47592379	58	17	9735	2.4404	0.0073363
AGXT	ENSG00000172482	2	241807896	241819919	44	8	9735	2.4378	0.0073893
KLHL10	ENSG00000161594	17	39991937	40004636	38	4	9735	2.4374	0.0073963
DHX35	ENSG00000101452	20	37590942	37668366	131	9	9735	2.4372	0.0074014
MGAT4D	ENSG00000205301	4	141363416	141419531	178	15	9735	2.437	0.0074048
SERTAD4	ENSG00000082497	1	210406144	210419976	13	5	9735	2.4367	0.0074106
HAVCR2	ENSG00000135077	5	156512843	156569880	171	14	9735	2.4354	0.0074385
SLC45A2	ENSG00000164175	5	33944721	33984835	69	11	9735	2.4348	0.0074507
FAM47E-STBD1	ENSG00000272414	4	77172874	77232282	236	18	9735	2.4341	0.0074635
CCDC157	ENSG00000187860	22	30752624	30774647	75	8	9735	2.4327	0.0074936
TREML2	ENSG00000112195	6	41158015	41168932	46	9	9735	2.4314	0.0075203
PKHD1L1	ENSG00000205038	8	110374706	110542559	425	19	9735	2.4314	0.0075211
DHX9	ENSG00000135829	1	182808504	182856886	61	8	9735	2.4283	0.0075842
BMP2K	ENSG00000138756	4	79697496	79837526	203	9	9735	2.4273	0.0076053
IKZF4	ENSG00000123411	12	56401443	56432219	31	6	9735	2.4269	0.0076136
ALG11	ENSG00000253710	13	52586534	52603800	26	6	9735	2.4264	0.0076253
NCAPH2	ENSG00000025770	22	50946645	50961901	55	11	9735	2.4237	0.007682
KLK1	ENSG00000167748	19	51322404	51327043	20	5	9735	2.4233	0.0076893
ITGB3BP	ENSG00000142856	1	63906441	64059392	349	16	9735	2.4231	0.0076945
EXOC6B	ENSG00000144036	2	72403113	73053170	930	23	9735	2.4223	0.0077111
STBD1	ENSG00000118804	4	77172886	77232752	238	18	9735	2.4223	0.0077117
GPR65	ENSG00000140030	14	88471468	88478419	20	5	9735	2.4212	0.0077342
STX1B	ENSG00000099365	16	31000577	31021949	32	6	9735	2.4197	0.0077663
SNX24	ENSG00000064652	5	122179134	122365049	599	20	9735	2.4183	0.0077959
IWS1	ENSG00000163166	2	128193783	128284462	219	21	9735	2.4169	0.0078261
NEK5	ENSG00000197168	13	52611093	52703214	199	18	9735	2.4132	0.0079071
CRLF3	ENSG00000176390	17	29096406	29151794	194	4	9735	2.4095	0.0079879
UBR4	ENSG00000127481	1	19401000	19536770	257	16	9735	2.4081	0.0080183
VPS35	ENSG00000069329	16	46690054	46723430	20	4	9735	2.408	0.0080195
PRMT1	ENSG00000126457	19	50179043	50192286	20	12	9735	2.4071	0.0080405
SLC25A28	ENSG00000155287	10	101370282	101380366	21	3	9735	2.4056	0.0080728
TOGARAM2	ENSG00000189350	2	29179477	29284239	389	31	9735	2.4049	0.0080877
HPR	ENSG00000261701	16	72088522	72111145	54	10	9735	2.4036	0.0081172
GPR88	ENSG00000181656	1	101003693	101007574	9	4	9735	2.4029	0.0081326
LAX1	ENSG00000122188	1	203734304	203745361	37	5	9735	2.4021	0.0081516
NBR1	ENSG00000188554	17	41322498	41363708	75	3	9735	2.4013	0.0081692
ALPK3	ENSG00000136383	15	85359911	85416713	148	25	9735	2.4003	0.00819
PLAAT4	ENSG00000133321	11	63304281	63313934	6	4	9735	2.3978	0.0082469
KCNK10	ENSG00000100433	14	88649113	88793251	541	49	9735	2.3975	0.0082527
STX4	ENSG00000103496	16	31044210	31054296	18	4	9735	2.3947	0.0083164
MED7	ENSG00000155868	5	156564423	156586030	71	8	9735	2.3946	0.0083183
LRP2	ENSG00000081479	2	169983619	170219195	744	73	9735	2.3913	0.0083942
MOG	ENSG00000204655	6	29624758	29640149	88	15	9735	2.39	0.0084247
ODAPH	ENSG00000174792	4	76481258	76491095	31	7	9735	2.3896	0.0084328
NUP35	ENSG00000163002	2	183982241	184026408	268	18	9735	2.3876	0.0084791
STAT4	ENSG00000138378	2	191894302	192016322	221	26	9735	2.3856	0.0085258
ANTKMT	ENSG00000103254	16	770581	772601	8	1	9735	2.382	0.0086098
MR1	ENSG00000153029	1	181003067	181031074	98	20	9735	2.3785	0.0086926
MAPK8IP3	ENSG00000138834	16	1756184	1820318	128	15	9735	2.377	0.0087259
COMMD2	ENSG00000114744	3	149456257	149470286	29	4	9735	2.3743	0.0087908
COPRS	ENSG00000172301	17	30178883	30186356	13	5	9735	2.3737	0.0088055
SLC2A10	ENSG00000197496	20	45338126	45364965	66	10	9735	2.3728	0.0088258
CDSN	ENSG00000204539	6	31082867	31088223	71	8	9735	2.3718	0.0088513
CUTC	ENSG00000119929	10	101462315	101515891	74	13	9735	2.3716	0.0088556
MDM1	ENSG00000111554	12	68666223	68726161	103	16	9735	2.3715	0.0088574
EGFL8	ENSG00000241404	6	32132360	32136058	9	4	9735	2.3708	0.0088753
TMEM170B	ENSG00000205269	6	11537938	11583757	151	18	9735	2.3694	0.0089088
FEZF1	ENSG00000128610	7	121941448	121950745	20	8	9735	2.3679	0.0089438
CNNM2	ENSG00000148842	10	104678050	104849978	419	21	9735	2.3671	0.0089636
GTF2H4	ENSG00000213780	6	30875961	30881883	15	3	9735	2.3663	0.0089837
STON1-GTF2A1L	ENSG00000068781	2	48757064	49003654	981	60	9735	2.3643	0.0090311
RNF32	ENSG00000105982	7	156432975	156469824	81	9	9735	2.3642	0.0090348
H2BC15	ENSG00000233822	6	27806323	27823487	29	6	9735	2.3635	0.0090511
TIGD3	ENSG00000173825	11	65122238	65125084	5	3	9735	2.3633	0.0090572
GRHPR	ENSG00000137106	9	37422663	37436987	24	6	9735	2.3626	0.0090737
ANKRD11	ENSG00000167522	16	89334038	89556969	470	30	9735	2.3607	0.0091206
MFSD11	ENSG00000092931	17	74731947	74777531	30	12	9735	2.3589	0.0091649
ARHGEF10L	ENSG00000074964	1	17866330	18024369	394	43	9735	2.3572	0.0092069
NOCT	ENSG00000151014	4	139936943	139966906	47	11	9735	2.3571	0.0092084
FYN	ENSG00000010810	6	111981535	112194655	583	32	9735	2.3564	0.0092269
TJP1	ENSG00000104067	15	29991571	30261068	633	50	9735	2.3544	0.0092759
NT5C3B	ENSG00000141698	17	39981335	39992523	39	3	9735	2.3502	0.0093823
ELAVL1	ENSG00000066044	19	8023463	8070543	100	13	9735	2.3492	0.0094067
IGSF23	ENSG00000216588	19	45116940	45140081	74	13	9735	2.3452	0.0095094
CUL5	ENSG00000166266	11	107879459	107978503	207	19	9735	2.3426	0.0095749
GJB4	ENSG00000189433	1	35225342	35229325	13	6	9735	2.3386	0.0096773
RCOR1	ENSG00000089902	14	103058998	103196913	336	18	9735	2.3383	0.0096849
OR4B1	ENSG00000175619	11	48238344	48239314	4	2	9735	2.3366	0.0097297
UBXN4	ENSG00000144224	2	136499189	136542625	39	6	9735	2.3356	0.0097558
MTA1	ENSG00000182979	14	105886159	105937066	37	13	9735	2.3355	0.0097584
FOXP1	ENSG00000114861	3	71003844	71633140	1281	109	9735	2.3342	0.0097931
PIN1	ENSG00000127445	19	9945933	9960358	25	6	9735	2.3332	0.0098176
SETD1A	ENSG00000099381	16	30968615	30996437	35	5	9735	2.3326	0.0098355
OR5J2	ENSG00000174957	11	55944094	55945032	1	1	9735	2.3317	0.009859
TMEM182	ENSG00000170417	2	103353367	103460352	216	17	9735	2.3291	0.0099267
C1RL	ENSG00000139178	12	7242183	7261869	57	11	9735	2.3289	0.0099329
MC1R	ENSG00000258839	16	89978527	89987385	30	6	9735	2.3288	0.0099352
KCTD17	ENSG00000100379	22	37447779	37459430	15	5	9735	2.328	0.0099571
TEF	ENSG00000167074	22	41763337	41795330	66	7	9735	2.3273	0.0099751
TCF23	ENSG00000163792	2	27371872	27376378	5	2	9735	2.3258	0.010015
N4BP1	ENSG00000102921	16	48572637	48654059	155	7	9735	2.3239	0.010066
TNFAIP8L2	ENSG00000163154	1	151129105	151132225	3	1	9735	2.3238	0.010067
ATAT1	ENSG00000137343	6	30594619	30614600	41	10	9735	2.3207	0.010152
CABIN1	ENSG00000099991	22	24407642	24574596	262	21	9735	2.3197	0.010178
RIMS1	ENSG00000079841	6	72596406	73112845	1350	45	9735	2.3191	0.010194
CSTL1	ENSG00000125823	20	23420322	23425567	18	6	9735	2.317	0.010251
SPR	ENSG00000116096	2	73114489	73119287	2	1	9735	2.3128	0.010367
ADAMTS17	ENSG00000140470	15	100511794	100882210	1882	121	9735	2.3128	0.010368
IGF2BP2	ENSG00000073792	3	185361527	185542844	273	29	9735	2.3095	0.010457
RSPH3	ENSG00000130363	6	159393903	159421219	162	7	9735	2.3087	0.010479
OR10A7	ENSG00000179919	12	55614809	55615759	1	1	9735	2.3065	0.01054
POLR3C	ENSG00000186141	1	145592605	145611025	15	3	9735	2.3063	0.010546
PGLYRP3	ENSG00000159527	1	153270338	153283194	31	5	9735	2.3055	0.01057
DEPP1	ENSG00000165507	10	45466429	45474258	23	4	9735	2.3053	0.010576
F5	ENSG00000198734	1	169483404	169555826	315	24	9735	2.3041	0.010609
TMEM106A	ENSG00000184988	17	41363854	41372061	12	3	9735	2.3039	0.010613
ZSCAN31	ENSG00000235109	6	28292470	28324048	106	15	9735	2.3035	0.010625
M1AP	ENSG00000159374	2	74785010	74875465	101	12	9735	2.3031	0.010636
ZBTB5	ENSG00000168795	9	37438111	37465396	44	12	9735	2.3005	0.01071
CNP	ENSG00000173786	17	40118759	40129749	18	5	9735	2.295	0.010867
NUDT17	ENSG00000186364	1	145586115	145589439	5	2	9735	2.2909	0.010984
PPFIA2	ENSG00000139220	12	81652045	82153332	1165	59	9735	2.2852	0.01115
LHPP	ENSG00000107902	10	126150403	126306457	833	51	9735	2.2851	0.011153
PTPN1	ENSG00000196396	20	49126891	49201299	172	22	9735	2.2851	0.011154
PMM1	ENSG00000100417	22	41972898	41985894	11	4	9735	2.2845	0.011172
ARFIP1	ENSG00000164144	4	153701089	153839615	288	16	9735	2.2838	0.011192
RANBP6	ENSG00000137040	9	6011043	6015618	7	3	9735	2.2825	0.01123
BATF3	ENSG00000123685	1	212859760	212873327	43	11	9735	2.2812	0.011267
ZKSCAN3	ENSG00000189298	6	28317691	28336947	63	12	9735	2.28	0.011304
TTC21B	ENSG00000123607	2	166713985	166810353	197	20	9735	2.2789	0.011337
WNT9B	ENSG00000158955	17	44910567	44964096	123	16	9735	2.2775	0.011379
RGCC	ENSG00000102760	13	42031695	42045018	36	10	9735	2.274	0.011484
PPP1R8	ENSG00000117751	1	28157289	28178187	23	3	9735	2.2734	0.011501
FAM13A	ENSG00000138640	4	89647106	90032549	1197	45	9735	2.2715	0.011559
LONP2	ENSG00000102910	16	48278207	48397033	140	12	9735	2.2665	0.011709
FOXN1	ENSG00000109101	17	26833261	26865914	79	12	9735	2.2663	0.011717
PDZD8	ENSG00000165650	10	119040000	119134978	232	14	9735	2.2645	0.011771
CSDC2	ENSG00000172346	22	41956767	41973745	29	3	9735	2.264	0.011786
CABCOCO1	ENSG00000183346	10	63422719	63526524	382	23	9735	2.2626	0.011831
FRMD6	ENSG00000139926	14	51955818	52197445	815	80	9735	2.262	0.011849
ZSCAN2	ENSG00000176371	15	85144217	85171027	50	10	9735	2.2616	0.01186
NDUFV2	ENSG00000178127	18	9102628	9134343	55	9	9735	2.2611	0.011877
SYNE3	ENSG00000176438	14	95883831	95942173	303	41	9735	2.2608	0.011887
RAD1	ENSG00000113456	5	34905369	34919094	24	6	9735	2.2602	0.011906
TMEM39A	ENSG00000176142	3	119148347	119187677	104	13	9735	2.2601	0.011908
AP3D1	ENSG00000065000	19	2100988	2164464	261	20	9735	2.2596	0.011922
ASPHD1	ENSG00000174939	16	29911696	29931185	20	5	9735	2.2592	0.011936
GP2	ENSG00000169347	16	20320894	20339130	52	11	9735	2.2591	0.011937
FAM131C	ENSG00000185519	1	16384264	16400127	74	10	9735	2.2585	0.011956
AGPAT2	ENSG00000169692	9	139567595	139581875	36	9	9735	2.2576	0.011986
PIGL	ENSG00000108474	17	16120505	16252115	259	11	9735	2.2573	0.011996
CRYBG2	ENSG00000176092	1	26648350	26680621	94	13	9735	2.2561	0.012031
RNF141	ENSG00000110315	11	10533225	10562777	100	13	9735	2.2558	0.012043
GREB1L	ENSG00000141449	18	18822203	19105378	274	15	9735	2.2555	0.01205
PMVK	ENSG00000163344	1	154897210	154909467	22	4	9735	2.2543	0.012088
DGAT2	ENSG00000062282	11	75470557	75512579	44	5	9735	2.2539	0.0121
PTCHD4	ENSG00000244694	6	47845764	48036425	603	41	9735	2.2527	0.012138
PDIK1L	ENSG00000175087	1	26437664	26452034	31	2	9735	2.2523	0.012153
FASN	ENSG00000169710	17	80036214	80056208	47	10	9735	2.2497	0.012235
B4GALNT4	ENSG00000182272	11	369796	382116	44	8	9735	2.2486	0.012268
VMP1	ENSG00000062716	17	57784553	57919616	190	16	9735	2.248	0.012288
SULF2	ENSG00000196562	20	46285092	46415360	537	80	9735	2.247	0.012321
PGBD1	ENSG00000137338	6	28249314	28270326	55	10	9735	2.2461	0.012348
RND2	ENSG00000108830	17	41177258	41184057	10	2	9735	2.2459	0.012355
HERC1	ENSG00000103657	15	63900817	64126141	555	18	9735	2.2444	0.012403
OR7A10	ENSG00000127515	19	14951760	14952689	5	2	9735	2.2444	0.012404
NCKAP1	ENSG00000061676	2	183773843	183903586	307	20	9735	2.2439	0.012418
AGR2	ENSG00000106541	7	16831435	16873057	215	22	9735	2.239	0.012578
SSBP2	ENSG00000145687	5	80708840	81047616	700	37	9735	2.2377	0.01262
ZNF579	ENSG00000218891	19	56088899	56092211	11	3	9735	2.2368	0.012648
OR5B2	ENSG00000172365	11	58189738	58190786	3	1	9735	2.2366	0.012656
HTN3	ENSG00000205649	4	70894130	70902255	24	5	9735	2.2364	0.012662
HP	ENSG00000257017	16	72088491	72094954	13	4	9735	2.2364	0.012662
CNKSR3	ENSG00000153721	6	154708638	154831793	531	57	9735	2.2359	0.012679
EFCAB7	ENSG00000203965	1	63989043	64038364	116	12	9735	2.2344	0.012728
FBLN1	ENSG00000077942	22	45898118	45997015	393	52	9735	2.234	0.012742
PTCH1	ENSG00000185920	9	98205262	98279339	150	15	9735	2.2339	0.012746
C17orf58	ENSG00000186665	17	65987217	65989765	2	1	9735	2.2336	0.012753
GCDH	ENSG00000105607	19	13001840	13025021	38	8	9735	2.2335	0.012758
ZEB1	ENSG00000148516	10	31607424	31818742	288	14	9735	2.2305	0.012857
MKRN2OS	ENSG00000225526	3	12556433	12602558	153	15	9735	2.23	0.012875
MZF1	ENSG00000099326	19	59073298	59084942	23	5	9735	2.2299	0.012877
RPL37A	ENSG00000197756	2	217362912	217443903	238	34	9735	2.2285	0.012923
ORC6	ENSG00000091651	16	46723555	46732306	5	2	9735	2.2261	0.013003
MFSD9	ENSG00000135953	2	103332299	103353347	38	6	9735	2.2259	0.01301
SERINC5	ENSG00000164300	5	79407050	79551898	534	47	9735	2.2245	0.013056
POLE3	ENSG00000148229	9	116169515	116172952	6	2	9735	2.224	0.013073
ANO4	ENSG00000151572	12	101111304	101522419	1254	84	9735	2.224	0.013075
MOB1B	ENSG00000173542	4	71768043	71888166	170	15	9735	2.2233	0.013099
SLC16A3	ENSG00000141526	17	80186273	80219005	52	15	9735	2.2219	0.013144
FMNL2	ENSG00000157827	2	153191751	153506348	954	55	9735	2.2212	0.013167
RERE	ENSG00000142599	1	8412457	8877702	689	25	9735	2.221	0.013175
CCDC78	ENSG00000162004	16	772582	776954	13	4	9735	2.2202	0.013203
SLC44A1	ENSG00000070214	9	108006903	108201452	449	28	9735	2.2199	0.013212
TFAP4	ENSG00000090447	16	4307187	4323076	23	4	9735	2.2173	0.013302
CRB2	ENSG00000148204	9	126118449	126142603	76	14	9735	2.2164	0.013331
ZNF555	ENSG00000186300	19	2841433	2860482	52	8	9735	2.2142	0.013408
PKDCC	ENSG00000162878	2	42275160	42285668	33	5	9735	2.2132	0.013442
SLC18A2	ENSG00000165646	10	119000604	119038941	106	20	9735	2.2078	0.013629
STX12	ENSG00000117758	1	28099694	28150963	57	5	9735	2.2038	0.013769
STAT5B	ENSG00000173757	17	40351186	40428725	78	10	9735	2.2017	0.013843
FBXL7	ENSG00000183580	5	15500305	15939900	943	46	9735	2.1998	0.013911
GRM5	ENSG00000168959	11	88237744	88799113	1721	42	9735	2.1985	0.013956
GPR139	ENSG00000180269	16	20042807	20085239	165	20	9735	2.1982	0.013969
CEBPA	ENSG00000245848	19	33790840	33793470	6	2	9735	2.1978	0.013983
GSS	ENSG00000100983	20	33516236	33543620	36	6	9735	2.196	0.014047
LMBR1	ENSG00000105983	7	156461646	156685924	754	25	9735	2.1946	0.014095
NEK6	ENSG00000119408	9	127019885	127115586	223	23	9735	2.1939	0.01412
ABHD5	ENSG00000011198	3	43731605	43775863	96	9	9735	2.1936	0.014133
CCNT2	ENSG00000082258	2	135675805	135716912	64	6	9735	2.1927	0.014164
SHCBP1L	ENSG00000157060	1	182869000	182922660	67	10	9735	2.1926	0.01417
ATP5F1B	ENSG00000110955	12	57031959	57039798	9	2	9735	2.1922	0.014182
SCGB1D1	ENSG00000168515	11	61957688	61961011	9	3	9735	2.1867	0.014384
IKZF3	ENSG00000161405	17	37921198	38020441	228	6	9735	2.1855	0.014426
HNRNPM	ENSG00000099783	19	8509651	8553998	131	15	9735	2.1849	0.014447
KCNK7	ENSG00000173338	11	65360326	65363467	3	2	9735	2.1847	0.014455
VSTM2B	ENSG00000187135	19	30017406	30055386	173	23	9735	2.1806	0.014608
ZNF267	ENSG00000185947	16	31885079	31928668	53	5	9735	2.1804	0.014614
NHLRC1	ENSG00000187566	6	18120718	18122851	6	2	9735	2.1775	0.014722
RAB27A	ENSG00000069974	15	55495164	55611311	406	35	9735	2.1766	0.014756
CHMP2A	ENSG00000130724	19	59062933	59066491	7	4	9735	2.1765	0.014758
CACUL1	ENSG00000151893	10	120433679	120514761	210	20	9735	2.176	0.014779
ACO2	ENSG00000100412	22	41865129	41924993	61	12	9735	2.1749	0.01482
DNMT3A	ENSG00000119772	2	25455845	25565459	193	36	9735	2.1746	0.014831
MLANA	ENSG00000120215	9	5890802	5910606	42	10	9735	2.1739	0.014855
APOM	ENSG00000204444	6	31620193	31625987	9	4	9735	2.1737	0.014862
FBXO48	ENSG00000204923	2	68686551	68694390	10	3	9735	2.1728	0.014898
IVL	ENSG00000163207	1	152881021	152884362	15	2	9735	2.17	0.015003
TRIM15	ENSG00000204610	6	30130993	30140473	52	6	9735	2.1698	0.01501
UTP6	ENSG00000108651	17	30187923	30228784	106	12	9735	2.1697	0.015016
MIEF1	ENSG00000100335	22	39895437	39914137	27	6	9735	2.1691	0.015039
ADCY9	ENSG00000162104	16	4003388	4166186	602	66	9735	2.1685	0.015061
MAP2K6	ENSG00000108984	17	67410839	67539472	282	36	9735	2.1679	0.015083
SLC17A5	ENSG00000119899	6	74303102	74363878	358	11	9735	2.1671	0.015114
ZAP70	ENSG00000115085	2	98330023	98356325	55	10	9735	2.1665	0.015136
HSD17B6	ENSG00000025423	12	57145945	57181574	46	11	9735	2.1665	0.015138
CCDC134	ENSG00000100147	22	42196683	42222303	56	9	9735	2.1663	0.015144
C9orf43	ENSG00000157653	9	116172334	116191964	57	7	9735	2.1656	0.015171
PHYHIPL	ENSG00000165443	10	60936350	61007534	99	8	9735	2.1619	0.015314
PDCD10	ENSG00000114209	3	167401086	167452727	66	4	9735	2.1618	0.015318
BRCA1	ENSG00000012048	17	41196312	41277500	155	5	9735	2.1599	0.015389
KIF1A	ENSG00000130294	2	241653181	241759725	311	38	9735	2.1597	0.015399
C1orf54	ENSG00000118292	1	150240600	150253327	21	6	9735	2.1595	0.015404
POGLUT1	ENSG00000163389	3	119187785	119213555	71	13	9735	2.1579	0.015467
NALF1	ENSG00000204442	13	107820883	108519083	2433	204	9735	2.1579	0.015469
ZNF770	ENSG00000198146	15	35270542	35280488	16	5	9735	2.1575	0.015485
SRGAP1	ENSG00000196935	12	64238073	64541613	610	71	9735	2.157	0.015501
RBM15	ENSG00000162775	1	110881128	110889299	11	4	9735	2.1567	0.015514
AQR	ENSG00000021776	15	35147732	35262040	255	16	9735	2.1555	0.015562
TMEM132D	ENSG00000151952	12	129556270	130388211	3100	261	9735	2.1546	0.015597
ISG15	ENSG00000187608	1	948803	949920	1	1	9735	2.1532	0.01565
CENPM	ENSG00000100162	22	42334725	42343168	27	4	9735	2.1529	0.015662
OR8J3	ENSG00000167822	11	55904247	55905194	5	2	9735	2.1527	0.01567
MRTO4	ENSG00000053372	1	19578033	19586622	53	8	9735	2.1516	0.015714
ZNF783	ENSG00000204946	7	148959262	148994393	112	17	9735	2.1513	0.015726
HTR2A	ENSG00000102468	13	47405685	47471169	234	38	9735	2.1505	0.015757
STARD3	ENSG00000131748	17	37793318	37819737	70	9	9735	2.1493	0.015804
C14orf119	ENSG00000179933	14	23563974	23569665	24	6	9735	2.1464	0.015921
FBXL19	ENSG00000099364	16	30934376	30960104	26	3	9735	2.1444	0.015999
NECAP2	ENSG00000157191	1	16767167	16786573	40	9	9735	2.1441	0.016013
PEAK1	ENSG00000173517	15	77400471	77712486	467	25	9735	2.1431	0.016052
OTOF	ENSG00000115155	2	26680071	26781566	324	35	9735	2.1424	0.01608
DESI1	ENSG00000100418	22	41994032	42017100	17	4	9735	2.1419	0.016101
RFWD3	ENSG00000168411	16	74655292	74700779	166	17	9735	2.1402	0.016167
MTUS2	ENSG00000132938	13	29598748	30077892	1674	86	9735	2.1393	0.016204
IL21R	ENSG00000103522	16	27413483	27462115	167	32	9735	2.1392	0.01621
MUCL3	ENSG00000168631	6	30908749	30921998	22	8	9735	2.1381	0.016253
TAOK2	ENSG00000149930	16	29984962	30003582	24	4	9735	2.1367	0.016311
TCF19	ENSG00000137310	6	31126319	31134936	36	7	9735	2.1359	0.016346
VN1R4	ENSG00000228567	19	53769929	53770972	1	1	9735	2.1357	0.01635
LTV1	ENSG00000135521	6	144164481	144184949	42	8	9735	2.134	0.016423
BNIP3	ENSG00000176171	10	133781578	133795435	27	6	9735	2.1337	0.016435
TIMMDC1	ENSG00000113845	3	119217379	119243937	94	13	9735	2.1333	0.016449
RCOR3	ENSG00000117625	1	211431719	211489727	186	23	9735	2.1307	0.016559
FKBP10	ENSG00000141756	17	39968932	39979465	22	5	9735	2.1291	0.016625
ICA1	ENSG00000003147	7	8152814	8302317	592	65	9735	2.1275	0.016691
ATP5MC2	ENSG00000135390	12	54026510	54071192	117	9	9735	2.1271	0.016706
IL18	ENSG00000150782	11	112013974	112034840	44	9	9735	2.127	0.016712
HIRIP3	ENSG00000149929	16	30003645	30007757	2	1	9735	2.125	0.016793
SF3A1	ENSG00000099995	22	30727977	30752936	73	11	9735	2.124	0.016835
MSH6	ENSG00000116062	2	47922669	48037240	307	29	9735	2.1238	0.016845
FARSA	ENSG00000179115	19	13033293	13044851	21	6	9735	2.1233	0.016865
NAPB	ENSG00000125814	20	23355159	23402125	167	14	9735	2.122	0.01692
RAMP1	ENSG00000132329	2	238767536	238820756	204	38	9735	2.1219	0.016923
PLEKHD1	ENSG00000175985	14	69951409	69995215	107	18	9735	2.1187	0.017057
CYP17A1	ENSG00000148795	10	104590288	104597290	19	4	9735	2.118	0.017088
ASTL	ENSG00000188886	2	96789589	96804175	20	5	9735	2.114	0.017257
TWF1	ENSG00000151239	12	44187526	44200178	24	7	9735	2.1135	0.01728
EXOC2	ENSG00000112685	6	485133	693117	681	45	9735	2.1132	0.017293
TMPRSS6	ENSG00000187045	22	37461476	37505603	144	16	9735	2.1128	0.01731
SOD3	ENSG00000109610	4	24791534	24802464	26	7	9735	2.1115	0.017367
SEC61G	ENSG00000132432	7	54819943	54827667	30	7	9735	2.1112	0.017379
CYP7B1	ENSG00000172817	8	65500320	65711318	410	25	9735	2.1101	0.017426
GGCX	ENSG00000115486	2	85771846	85788670	45	10	9735	2.1099	0.017435
RPL6	ENSG00000089009	12	112842994	112856642	15	6	9735	2.1099	0.017436
NAA25	ENSG00000111300	12	112464500	112546826	83	12	9735	2.1096	0.017448
ANKRD35	ENSG00000198483	1	145549230	145568526	41	6	9735	2.1093	0.017459
IGSF8	ENSG00000162729	1	160061130	160068733	13	3	9735	2.1089	0.017478
OR4C5	ENSG00000176540	11	48387037	48388017	1	1	9735	2.1088	0.01748
HORMAD1	ENSG00000143452	1	150670536	150693364	69	5	9735	2.1074	0.01754
TRAFD1	ENSG00000135148	12	112563305	112591407	25	6	9735	2.1069	0.017565
NT5C1A	ENSG00000116981	1	40124793	40137710	16	5	9735	2.1068	0.017566
PIK3C2B	ENSG00000133056	1	204391756	204463852	168	17	9735	2.1065	0.01758
TMEM268	ENSG00000157693	9	117373486	117408702	168	14	9735	2.1064	0.017586
CDK6	ENSG00000105810	7	92234235	92465908	265	29	9735	2.1049	0.01765
HTN1	ENSG00000126550	4	70916119	70924562	30	7	9735	2.1041	0.017683
COPS8	ENSG00000198612	2	237993955	238009109	31	6	9735	2.1039	0.017692
CADM2	ENSG00000175161	3	85008132	86123579	2925	58	9735	2.1007	0.017835
TCAP	ENSG00000173991	17	37820440	37822808	6	2	9735	2.1005	0.017841
ZNF212	ENSG00000170260	7	148936742	148952700	46	10	9735	2.0977	0.017965
PTGES3	ENSG00000110958	12	57057127	57082159	59	11	9735	2.0974	0.017979
ATAD2B	ENSG00000119778	2	23971534	24149984	513	19	9735	2.0966	0.018015
MEI1	ENSG00000167077	22	42095503	42195460	239	16	9735	2.0966	0.018015
GNL1	ENSG00000204590	6	30509154	30524951	12	5	9735	2.0955	0.018064
SLCO5A1	ENSG00000137571	8	70579282	70747299	435	42	9735	2.0951	0.018083
CLDN18	ENSG00000066405	3	137717577	137752494	68	9	9735	2.095	0.018085
KCNK15	ENSG00000124249	20	43374421	43379675	15	5	9735	2.0944	0.018113
NCR3	ENSG00000204475	6	31556672	31560762	21	9	9735	2.094	0.018129
IRF8	ENSG00000140968	16	85932409	85956215	86	12	9735	2.0924	0.0182
PCK1	ENSG00000124253	20	56136136	56141513	23	7	9735	2.0921	0.018216
ENY2	ENSG00000120533	8	110346553	110358182	18	6	9735	2.092	0.018219
TMEM131	ENSG00000075568	2	98372799	98612388	482	20	9735	2.0918	0.01823
PEX11A	ENSG00000166821	15	90220995	90234014	30	6	9735	2.0904	0.01829
ZC3H7B	ENSG00000100403	22	41697526	41756151	89	10	9735	2.0868	0.018455
STMN4	ENSG00000015592	8	27092840	27115937	94	12	9735	2.0841	0.018577
HMGCLL1	ENSG00000146151	6	55299167	55444012	630	27	9735	2.0839	0.018587
TCF25	ENSG00000141002	16	89940000	89977792	136	8	9735	2.0828	0.018637
RABGGTB	ENSG00000137955	1	76251879	76260764	21	7	9735	2.0807	0.018729
GRIA1	ENSG00000155511	5	152869175	153193429	1232	67	9735	2.0805	0.018742
GTF2A1L	ENSG00000242441	2	48844937	48960287	451	40	9735	2.0787	0.018822
PRDM13	ENSG00000112238	6	100054606	100063454	10	4	9735	2.0785	0.018831
MRPS31	ENSG00000102738	13	41303432	41345309	36	4	9735	2.0779	0.018858
HSD17B8	ENSG00000204228	6	33172419	33174608	5	2	9735	2.0768	0.018912
HSD17B14	ENSG00000087076	19	49316274	49339935	55	10	9735	2.0763	0.018935
CALCB	ENSG00000175868	11	14926543	15103888	304	10	9735	2.0762	0.018938
DUSP19	ENSG00000162999	2	183943287	183964733	59	12	9735	2.0754	0.018973
ABCG1	ENSG00000160179	21	43619799	43717354	368	51	9735	2.0754	0.018976
GRB7	ENSG00000141738	17	37894180	37903544	10	2	9735	2.0746	0.019011
ADAM8	ENSG00000151651	10	135075907	135090372	47	5	9735	2.0729	0.019089
RAET1E	ENSG00000164520	6	150204511	150219238	62	3	9735	2.071	0.01918
VAV2	ENSG00000160293	9	136627016	136857726	1061	81	9735	2.0702	0.019215
DAGLB	ENSG00000164535	7	6448757	6523821	306	30	9735	2.07	0.019225
NOL10	ENSG00000115761	2	10710892	10830101	528	21	9735	2.0694	0.019256
GFI1B	ENSG00000165702	9	135820932	135867083	190	42	9735	2.0692	0.019266
SRSF2	ENSG00000161547	17	74730197	74733456	3	2	9735	2.067	0.019367
ELF2	ENSG00000109381	4	139949266	140098372	246	26	9735	2.0666	0.019387
WNT3	ENSG00000108379	17	44839872	44910520	113	19	9735	2.0664	0.019397
APOC1	ENSG00000130208	19	45417504	45422606	12	5	9735	2.0661	0.019409
TEX22	ENSG00000226174	14	105864916	105916443	29	9	9735	2.0657	0.01943
COP1	ENSG00000143207	1	175913967	176176629	641	25	9735	2.0655	0.019438
GZF1	ENSG00000125812	20	23342787	23353700	31	7	9735	2.0646	0.019483
FARP1	ENSG00000152767	13	98794816	99102027	1180	128	9735	2.0644	0.019488
TMEM260	ENSG00000070269	14	56955072	57117324	570	44	9735	2.0641	0.019506
SYCE2	ENSG00000161860	19	13009600	13030090	33	8	9735	2.064	0.019509
SEMA6C	ENSG00000143434	1	151104161	151119104	38	8	9735	2.0637	0.019523
P3H1	ENSG00000117385	1	43212006	43232755	43	11	9735	2.0637	0.019525
IVNS1ABP	ENSG00000116679	1	185265520	185286461	20	6	9735	2.0632	0.019548
PLCB1	ENSG00000182621	20	8112824	8949003	2663	165	9735	2.062	0.019603
DPY19L2	ENSG00000177990	12	63952693	64062719	473	28	9735	2.0602	0.019691
MPZL3	ENSG00000160588	11	118097409	118123065	95	9	9735	2.0598	0.019711
ATF4	ENSG00000128272	22	39915700	39918691	3	2	9735	2.0594	0.019729
C10orf62	ENSG00000203942	10	99349450	99350690	3	1	9735	2.0579	0.019798
TUBB	ENSG00000196230	6	30687978	30693203	20	6	9735	2.057	0.019844
PRKACB	ENSG00000142875	1	84543745	84704181	238	22	9735	2.0566	0.019865
VARS2	ENSG00000137411	6	30876019	30894236	46	7	9735	2.056	0.019891
LRRC71	ENSG00000160838	1	156890442	156902886	31	4	9735	2.0546	0.019959
HIC1	ENSG00000177374	17	1957448	1962981	11	5	9735	2.0543	0.019972
ELP3	ENSG00000134014	8	27947190	28048673	233	18	9735	2.0526	0.020058
AFMID	ENSG00000183077	17	76183398	76203782	114	23	9735	2.0513	0.020117
PCMT1	ENSG00000120265	6	150070579	150132556	148	4	9735	2.0509	0.020138
TTC19	ENSG00000011295	17	15902694	15948329	98	8	9735	2.0507	0.02015
MTARC1	ENSG00000186205	1	220960101	220987735	89	20	9735	2.0506	0.020152
GGT7	ENSG00000131067	20	33432523	33460663	50	7	9735	2.0494	0.020212
LATS1	ENSG00000131023	6	149979289	150039392	79	3	9735	2.0486	0.020253
JUND	ENSG00000130522	19	18390563	18392432	2	1	9735	2.0454	0.020406
RXRB	ENSG00000204231	6	33161365	33168630	12	4	9735	2.0451	0.020424
SHPK	ENSG00000197417	17	3511556	3539616	107	20	9735	2.0449	0.020432
TNFRSF1A	ENSG00000067182	12	6437923	6451280	26	6	9735	2.0447	0.020441
SPTB	ENSG00000070182	14	65213002	65346601	487	40	9735	2.0447	0.020443
CTCFL	ENSG00000124092	20	56071035	56100708	102	22	9735	2.0444	0.020455
AS3MT	ENSG00000214435	10	104629273	104661656	110	12	9735	2.0443	0.02046
PON2	ENSG00000105854	7	95034175	95064510	88	12	9735	2.0439	0.02048
PPP1R16B	ENSG00000101445	20	37434348	37551667	287	37	9735	2.0438	0.020488
MAPK3	ENSG00000102882	16	30125426	30134827	12	4	9735	2.0437	0.020491
SLC40A1	ENSG00000138449	2	190425305	190448484	50	8	9735	2.0403	0.02066
PSORS1C2	ENSG00000204538	6	31105313	31107127	17	8	9735	2.0401	0.020671
C1QTNF12	ENSG00000184163	1	1177826	1182102	9	2	9735	2.0391	0.020721
PDCL2	ENSG00000163440	4	56422692	56458379	129	11	9735	2.0374	0.020807
MAB21L4	ENSG00000172478	2	241825465	241836306	87	6	9735	2.0353	0.020908
MACO1	ENSG00000204178	1	25757388	25826700	93	3	9735	2.0348	0.020935
LETM1	ENSG00000168924	4	1813206	1857974	23	14	9735	2.0337	0.020989
RAC1	ENSG00000136238	7	6414154	6443608	132	19	9735	2.032	0.021076
PPARGC1B	ENSG00000155846	5	149109861	149234585	407	41	9735	2.0296	0.021197
PLIN4	ENSG00000167676	19	4502204	4517716	54	12	9735	2.0289	0.021234
CATIP	ENSG00000158428	2	219221579	219232822	31	7	9735	2.0283	0.021262
FBXL22	ENSG00000197361	15	63889552	63894627	10	4	9735	2.0278	0.021289
SIRPG	ENSG00000089012	20	1609798	1638425	112	16	9735	2.0275	0.021306
ARID2	ENSG00000189079	12	46123448	46301823	141	18	9735	2.0273	0.021317
PHF5A	ENSG00000100410	22	41855721	41864729	15	2	9735	2.0262	0.02137
BCAT2	ENSG00000105552	19	49298319	49314286	40	8	9735	2.0247	0.021447
FCRL1	ENSG00000163534	1	157764193	157789895	69	8	9735	2.0211	0.021636
ADPRH	ENSG00000144843	3	119298115	119308792	21	8	9735	2.0206	0.02166
VPS53	ENSG00000141252	17	411908	624957	731	36	9735	2.0196	0.021712
RMND1	ENSG00000155906	6	151725989	151773259	177	17	9735	2.0189	0.021748
NMRK1	ENSG00000106733	9	77675489	77703133	120	19	9735	2.0189	0.02175
SNU13	ENSG00000100138	22	42069934	42086508	37	4	9735	2.0186	0.021765
FASLG	ENSG00000117560	1	172628154	172636014	10	4	9735	2.0186	0.021766
LHCGR	ENSG00000138039	2	48859428	48982880	485	50	9735	2.0167	0.021861
PCSK2	ENSG00000125851	20	17206752	17465223	1011	55	9735	2.015	0.021953
TIGD4	ENSG00000169989	4	153690506	153700916	22	5	9735	2.015	0.021954
SHROOM3	ENSG00000138771	4	77356253	77704406	989	56	9735	2.014	0.022004
TMTC3	ENSG00000139324	12	88536073	88593664	86	6	9735	2.0127	0.022071
TMPRSS9	ENSG00000178297	19	2389769	2426237	224	23	9735	2.012	0.022108
NUP43	ENSG00000120253	6	150045451	150070801	39	3	9735	2.0093	0.02225
VAT1	ENSG00000108828	17	41166622	41177140	9	2	9735	2.0063	0.022411
NEK7	ENSG00000151414	1	198126093	198291550	504	21	9735	2.0061	0.022425
EMC3	ENSG00000125037	3	10004221	10052800	140	6	9735	2.0054	0.02246
VPS37D	ENSG00000176428	7	73082155	73086442	9	3	9735	2.0032	0.022579
GLS2	ENSG00000135423	12	56864736	56882198	21	6	9735	2.0025	0.022613
SNRPD1	ENSG00000167088	18	19192228	19210417	23	4	9735	2.0022	0.02263
CEACAM6	ENSG00000086548	19	42254885	42276113	47	8	9735	2.0011	0.022691
CBLC	ENSG00000142273	19	45281126	45303891	51	8	9735	1.9987	0.02282
SND1	ENSG00000197157	7	127292234	127732661	687	32	9735	1.9986	0.022827
OXSM	ENSG00000151093	3	25824408	25836025	14	4	9735	1.9972	0.022903
HOGA1	ENSG00000241935	10	99344080	99372559	79	17	9735	1.997	0.02291
IFI27	ENSG00000165949	14	94571182	94583033	45	12	9735	1.9967	0.022929
SLC25A51	ENSG00000122696	9	37879400	37904350	36	11	9735	1.9957	0.022986
NAMPT	ENSG00000105835	7	105888731	105926772	88	12	9735	1.9949	0.023026
HOPX	ENSG00000171476	4	57514155	57548065	126	21	9735	1.994	0.023074
POGZ	ENSG00000143442	1	151375200	151431941	72	5	9735	1.994	0.023076
TXNL4B	ENSG00000140830	16	72078188	72128330	138	17	9735	1.9939	0.02308
AP3M1	ENSG00000185009	10	75881524	75910821	57	7	9735	1.9935	0.023102
BAALC	ENSG00000164929	8	104152938	104242533	304	31	9735	1.9919	0.023189
BORCS7-ASMT	ENSG00000270316	10	104614029	104661656	147	15	9735	1.9919	0.023189
GRP	ENSG00000134443	18	56887400	56898006	39	3	9735	1.9915	0.023215
TMEM219	ENSG00000149932	16	29952206	29984373	49	6	9735	1.9894	0.02333
ATP6V1C1	ENSG00000155097	8	104033291	104085279	133	17	9735	1.9894	0.023331
ADGRG1	ENSG00000205336	16	57644564	57698944	224	46	9735	1.9883	0.023388
SCGB1A1	ENSG00000149021	11	62172575	62190667	57	11	9735	1.9881	0.023401
S100A9	ENSG00000163220	1	153330330	153333503	3	2	9735	1.9878	0.023419
SLC8A2	ENSG00000118160	19	47931274	47975425	102	16	9735	1.9869	0.023465
GOLPH3L	ENSG00000143457	1	150618701	150669630	135	9	9735	1.986	0.023515
RAB8A	ENSG00000167461	19	16222439	16245044	62	7	9735	1.9854	0.02355
ITGAL	ENSG00000005844	16	30483979	30534506	90	19	9735	1.9851	0.023565
CGNL1	ENSG00000128849	15	57668165	57842925	722	77	9735	1.9851	0.023568
ZNF800	ENSG00000048405	7	126986844	127071978	265	17	9735	1.9848	0.023586
THOC3	ENSG00000051596	5	175344876	175461683	17	2	9735	1.9823	0.023723
JOSD1	ENSG00000100221	22	39081548	39097561	20	5	9735	1.982	0.023739
TLCD3A	ENSG00000167695	17	635652	646206	39	10	9735	1.9819	0.023746
PTK2B	ENSG00000120899	8	27168999	27316903	404	23	9735	1.9819	0.023747
TTC7A	ENSG00000068724	2	47143296	47303276	697	54	9735	1.9799	0.023858
PRR5L	ENSG00000135362	11	36317838	36486754	641	60	9735	1.9794	0.023884
MYCBPAP	ENSG00000136449	17	48585745	48608862	72	11	9735	1.9774	0.023999
RFLNA	ENSG00000178882	12	124457788	124800570	1046	80	9735	1.9773	0.024007
LRRC3C	ENSG00000204913	17	38097727	38101000	8	3	9735	1.9765	0.024051
DNALI1	ENSG00000163879	1	38022520	38032458	29	7	9735	1.9763	0.024061
RAD51B	ENSG00000182185	14	68286496	69196935	2146	102	9735	1.9759	0.024082
ESYT2	ENSG00000117868	7	158523686	158622944	414	16	9735	1.975	0.024131
USP53	ENSG00000145390	4	120133742	120216672	234	21	9735	1.9749	0.024141
ASB17	ENSG00000154007	1	76384558	76398116	54	10	9735	1.9733	0.024231
MOGS	ENSG00000115275	2	74688184	74692537	5	3	9735	1.9717	0.024324
FOXJ1	ENSG00000129654	17	74132414	74137380	8	3	9735	1.9698	0.024432
ALDOA	ENSG00000149925	16	30064411	30081778	11	4	9735	1.9694	0.024453
PSMB4	ENSG00000159377	1	151372010	151374420	2	1	9735	1.9685	0.024503
ZFPM1	ENSG00000179588	16	88519725	88603424	339	33	9735	1.9657	0.024665
SH3BP1	ENSG00000100092	22	38030661	38062939	117	13	9735	1.965	0.024708
TSEN2	ENSG00000154743	3	12525931	12581122	219	15	9735	1.965	0.024709
MPPED2	ENSG00000066382	11	30406040	30608419	515	32	9735	1.964	0.024765
THUMPD3	ENSG00000134077	3	9404526	9428475	62	11	9735	1.964	0.024767
MINK1	ENSG00000141503	17	4736683	4801356	170	17	9735	1.9638	0.024776
ADM	ENSG00000148926	11	10326227	10328944	1	1	9735	1.9625	0.02485
BNIPL	ENSG00000163141	1	151009046	151020076	28	7	9735	1.9612	0.024929
EIF6	ENSG00000242372	20	33866714	33872788	19	2	9735	1.9611	0.024933
CRYM	ENSG00000103316	16	21250195	21314404	142	15	9735	1.9594	0.025031
CYP1A2	ENSG00000140505	15	75041185	75048543	12	4	9735	1.9594	0.025033
C17orf75	ENSG00000108666	17	30651584	30677042	26	7	9735	1.9579	0.025119
CEACAM5	ENSG00000105388	19	42212504	42233718	49	9	9735	1.9573	0.025155
ST3GAL1	ENSG00000008513	8	134467091	134584183	436	72	9735	1.9553	0.025272
GABPB2	ENSG00000143458	1	151043054	151098018	126	16	9735	1.9546	0.025313
ARHGAP25	ENSG00000163219	2	68906733	69053965	579	43	9735	1.9527	0.025426
GTPBP1	ENSG00000100226	22	39101728	39134304	70	11	9735	1.9504	0.025566
PPM1K	ENSG00000163644	4	89178772	89205921	36	8	9735	1.95	0.025588
CENPC	ENSG00000145241	4	68337521	68411324	231	15	9735	1.9498	0.0256
ACTR5	ENSG00000101442	20	37377085	37400834	102	11	9735	1.9497	0.025604
GLG1	ENSG00000090863	16	74485856	74641012	458	26	9735	1.9496	0.025613
CASTOR1	ENSG00000239282	22	30681106	30685616	6	3	9735	1.949	0.025649
CHGA	ENSG00000100604	14	93389425	93401638	46	10	9735	1.9487	0.025664
NRCAM	ENSG00000091129	7	107788068	108097161	1084	44	9735	1.9485	0.025679
TRAPPC2B	ENSG00000256060	19	57874879	57876721	3	2	9735	1.9481	0.025702
PARD6G	ENSG00000178184	18	77915115	78005429	229	23	9735	1.9455	0.025858
HECTD4	ENSG00000173064	12	112597992	112819896	223	17	9735	1.9452	0.025877
PRSS53	ENSG00000151006	16	31094746	31100949	12	3	9735	1.9451	0.025879
RPP21	ENSG00000241370	6	30312908	30314661	10	4	9735	1.944	0.025951
KRTAP24-1	ENSG00000188694	21	31653629	31655276	5	2	9735	1.9428	0.026019
SSRP1	ENSG00000149136	11	57093459	57103351	20	4	9735	1.9427	0.026027
FCGRT	ENSG00000104870	19	50010073	50029590	47	8	9735	1.9406	0.026153
SDHB	ENSG00000117118	1	17345217	17380665	118	12	9735	1.9405	0.026158
BIRC6	ENSG00000115760	2	32582096	32843966	513	22	9735	1.9391	0.026242
KRT2	ENSG00000172867	12	53038342	53045948	14	5	9735	1.9391	0.026246
PRKCH	ENSG00000027075	14	61654277	62017694	1014	80	9735	1.9379	0.026319
NWD1	ENSG00000188039	19	16830787	16928774	272	29	9735	1.9345	0.026524
CTF1	ENSG00000150281	16	30907928	30914881	6	2	9735	1.9338	0.026572
PIGQ	ENSG00000007541	16	616995	634136	58	3	9735	1.9328	0.026633
FAM83C	ENSG00000125998	20	33873534	33880204	6	2	9735	1.9324	0.026655
GRM3	ENSG00000198822	7	86273230	86494200	422	36	9735	1.9322	0.026665
FDFT1	ENSG00000079459	8	11653082	11696818	256	19	9735	1.9301	0.0268
EAF2	ENSG00000145088	3	121554030	121605373	141	10	9735	1.9292	0.026853
MSLNL	ENSG00000162006	16	819428	833370	68	11	9735	1.929	0.026864
LDAF1	ENSG00000011638	16	21169698	21191937	44	9	9735	1.9286	0.026892
ARPIN	ENSG00000242498	15	90443159	90456188	30	8	9735	1.9277	0.026947
NDUFA8	ENSG00000119421	9	124894745	124922098	104	13	9735	1.9274	0.026967
PIGK	ENSG00000142892	1	77554675	77685115	342	19	9735	1.927	0.026988
ANKRD36C	ENSG00000174501	2	96514587	96657541	113	12	9735	1.9258	0.027062
NDNF	ENSG00000173376	4	121956768	121994176	98	15	9735	1.9257	0.02707
TMEM41A	ENSG00000163900	3	185194284	185216845	22	4	9735	1.9235	0.027208
MKRN2	ENSG00000075975	3	12598513	12625212	62	9	9735	1.9229	0.027244
TMEM163	ENSG00000152128	2	135213330	135476570	605	43	9735	1.9217	0.027323
FRZB	ENSG00000162998	2	183698002	183731890	97	12	9735	1.9202	0.027419
FKBP1C	ENSG00000198225	6	63921351	63922929	10	2	9735	1.9197	0.02745
MEP1B	ENSG00000141434	18	29765032	29800367	102	14	9735	1.9178	0.027568
LRP1B	ENSG00000168702	2	140988992	142889270	7665	235	9735	1.9177	0.027573
RWDD1	ENSG00000111832	6	116892530	116918838	60	10	9735	1.9175	0.027585
PPL	ENSG00000118898	16	4932508	5010742	341	42	9735	1.9157	0.027699
RCN3	ENSG00000142552	19	50030875	50050219	92	3	9735	1.915	0.027744
SCN1A	ENSG00000144285	2	166845670	166984523	398	25	9735	1.9116	0.027962
CA14	ENSG00000118298	1	150229554	150237478	6	3	9735	1.9111	0.027995
FYCO1	ENSG00000163820	3	45959396	46037316	223	20	9735	1.9105	0.028037
DCK	ENSG00000156136	4	71858255	71896631	63	9	9735	1.9103	0.028049
ZNF514	ENSG00000144026	2	95813075	95831158	14	6	9735	1.9092	0.028116
RNF175	ENSG00000145428	4	154631277	154681387	191	13	9735	1.909	0.028128
TNFSF15	ENSG00000181634	9	117546915	117568406	32	10	9735	1.9082	0.028186
ZNF317	ENSG00000130803	19	9251056	9274100	91	8	9735	1.9074	0.028235
GJB5	ENSG00000189280	1	35220648	35224113	3	2	9735	1.9074	0.028238
LRP11	ENSG00000120256	6	150139934	150186199	76	5	9735	1.9071	0.028254
MIEN1	ENSG00000141741	17	37884749	37887040	2	1	9735	1.906	0.028326
TMEM178B	ENSG00000261115	7	140774032	141180180	951	81	9735	1.9057	0.028342
CD79A	ENSG00000105369	19	42381190	42385439	4	2	9735	1.9054	0.028365
RPP25	ENSG00000178718	15	75246757	75249805	1	1	9735	1.9052	0.02838
LMF2	ENSG00000100258	22	50941376	50946135	20	6	9735	1.9042	0.028439
SIDT1	ENSG00000072858	3	113251143	113348425	306	28	9735	1.9023	0.028565
ING1	ENSG00000153487	13	111365083	111373421	17	4	9735	1.9023	0.028565
SLC26A3	ENSG00000091138	7	107405912	107443670	99	21	9735	1.902	0.028587
ABCC12	ENSG00000140798	16	48116884	48189929	51	10	9735	1.9015	0.02862
SPAG7	ENSG00000091640	17	4862521	4871167	20	8	9735	1.8992	0.028771
TRIM27	ENSG00000204713	6	28870779	28891766	52	11	9735	1.8986	0.028807
PHOX2B	ENSG00000109132	4	41746099	41750987	12	4	9735	1.898	0.028846
NTSR2	ENSG00000169006	2	11798304	11810290	30	7	9735	1.8976	0.028875
LAMTOR5	ENSG00000134248	1	110943871	110950564	16	5	9735	1.8974	0.028886
MYBPC3	ENSG00000134571	11	47352957	47374253	42	11	9735	1.8972	0.028898
AMER2	ENSG00000165566	13	25735822	25746426	24	4	9735	1.8954	0.029019
AOPEP	ENSG00000148120	9	97488983	97849441	768	25	9735	1.8953	0.029023
MRPS5	ENSG00000144029	2	95752952	95815179	34	8	9735	1.8952	0.029036
TBC1D10A	ENSG00000099992	22	30687979	30723035	62	15	9735	1.8945	0.029078
PRC1	ENSG00000198901	15	91509270	91538859	105	12	9735	1.8934	0.029151
TRIM63	ENSG00000158022	1	26377795	26394927	41	6	9735	1.8933	0.02916
DOC2A	ENSG00000149927	16	30016830	30034591	32	4	9735	1.8932	0.029168
SAMSN1	ENSG00000155307	21	15857549	15955723	361	34	9735	1.8916	0.02927
KPNA5	ENSG00000196911	6	117002350	117063029	98	12	9735	1.8915	0.029282
SPX	ENSG00000134548	12	21679241	21690311	31	6	9735	1.8906	0.029339
ZNF473	ENSG00000142528	19	50528971	50556671	43	10	9735	1.8899	0.029386
SRGAP3	ENSG00000196220	3	9022275	9404737	1201	140	9735	1.8881	0.029507
ZNF684	ENSG00000117010	1	40997233	41013841	56	8	9735	1.8877	0.029535
SCARA5	ENSG00000168079	8	27727399	27850244	524	48	9735	1.8874	0.029554
SLFN11	ENSG00000172716	17	33677324	33700720	63	16	9735	1.8873	0.029562
AP3S2	ENSG00000157823	15	90373831	90437574	126	10	9735	1.8859	0.029655
MAGI2	ENSG00000187391	7	77646393	79082890	5280	249	9735	1.8856	0.029677
MCRIP2	ENSG00000172366	16	691813	698474	5	2	9735	1.8843	0.029762
LINGO3	ENSG00000220008	19	2289774	2308156	62	12	9735	1.8841	0.029775
SLC18B1	ENSG00000146409	6	133090509	133119701	90	10	9735	1.8837	0.029805
SAP30L	ENSG00000164576	5	153825517	153840614	26	13	9735	1.8834	0.029823
MFAP5	ENSG00000197614	12	8789942	8815484	76	5	9735	1.8825	0.029885
GVQW3	ENSG00000179240	11	76092357	76125663	112	16	9735	1.8818	0.029932
MTIF3	ENSG00000122033	13	28009776	28024739	68	9	9735	1.8799	0.030061
ENO3	ENSG00000108515	17	4851387	4860426	9	3	9735	1.8799	0.030062
ZBTB10	ENSG00000205189	8	81397854	81438500	81	13	9735	1.8788	0.030137
KATNA1	ENSG00000186625	6	149916009	149970108	111	5	9735	1.8787	0.030145
PMEL	ENSG00000185664	12	56347889	56367101	19	7	9735	1.8785	0.030156
MRPS7	ENSG00000125445	17	73257755	73262454	9	2	9735	1.8783	0.030171
HEG1	ENSG00000173706	3	124684554	124774802	287	23	9735	1.8782	0.030176
RERG	ENSG00000134533	12	15260717	15501609	485	33	9735	1.8777	0.030211
ADGRG5	ENSG00000159618	16	57576333	57625593	167	19	9735	1.8777	0.030213
MED1	ENSG00000125686	17	37560538	37607539	82	7	9735	1.8776	0.030218
GRSF1	ENSG00000132463	4	71681499	71705662	77	7	9735	1.8773	0.030239
SULT2B1	ENSG00000088002	19	49055332	49102682	273	22	9735	1.877	0.030262
TENT5C	ENSG00000183508	1	118148556	118170994	67	8	9735	1.8769	0.030264
POU4F1	ENSG00000152192	13	79172497	79177673	8	4	9735	1.8766	0.030289
UBXN2A	ENSG00000173960	2	24150155	24227779	265	18	9735	1.8762	0.030315
DHRS7C	ENSG00000184544	17	9674751	9694614	72	10	9735	1.8761	0.030323
ACTG1	ENSG00000184009	17	79476997	79490873	68	12	9735	1.8754	0.030366
TP53BP2	ENSG00000143514	1	223967601	224033674	131	12	9735	1.8754	0.030369
H4C8	ENSG00000158406	6	26281283	26285762	13	4	9735	1.8748	0.030407
SNX6	ENSG00000129515	14	35030300	35099389	167	15	9735	1.8745	0.030432
LDHB	ENSG00000111716	12	21788276	21910791	182	11	9735	1.8742	0.03045
ZBTB14	ENSG00000198081	18	5289018	5297052	20	4	9735	1.8735	0.030502
FLOT2	ENSG00000132589	17	27206353	27224697	24	5	9735	1.8731	0.030526
CENPV	ENSG00000166582	17	16245848	16256970	17	4	9735	1.8723	0.030582
PALB2	ENSG00000083093	16	23614488	23652631	104	8	9735	1.8721	0.030595
TRAPPC8	ENSG00000153339	18	29409136	29533099	284	17	9735	1.872	0.030604
FAM120B	ENSG00000112584	6	170599791	170716153	302	18	9735	1.8718	0.030618
ONECUT1	ENSG00000169856	15	53049637	53083273	77	18	9735	1.8712	0.03066
CHRNA9	ENSG00000174343	4	40337346	40357234	107	10	9735	1.8705	0.030704
KHDRBS3	ENSG00000131773	8	136469700	136668965	427	25	9735	1.8705	0.030709
ZNF138	ENSG00000197008	7	64254766	64294054	125	11	9735	1.8703	0.030721
TTC31	ENSG00000115282	2	74710200	74722013	8	2	9735	1.87	0.030739
SLC30A8	ENSG00000164756	8	117962512	118188953	408	26	9735	1.8698	0.030754
ADAMTS16	ENSG00000145536	5	5140443	5320417	791	80	9735	1.8696	0.030769
ACP4	ENSG00000142513	19	51293672	51298481	23	5	9735	1.8689	0.030816
ZSCAN23	ENSG00000187987	6	28399707	28411279	31	5	9735	1.8688	0.030826
CCDC90B	ENSG00000137500	11	82970139	82997450	79	10	9735	1.8684	0.030855
GZMH	ENSG00000100450	14	25075686	25078905	4	2	9735	1.8677	0.030903
STAM2	ENSG00000115145	2	152973315	153032506	146	12	9735	1.8666	0.030981
PHETA1	ENSG00000198324	12	111798455	111806925	13	3	9735	1.8659	0.031024
RAP1GAP2	ENSG00000132359	17	2680350	2941033	959	132	9735	1.8658	0.031034
HAND2	ENSG00000164107	4	174446120	174451380	4	2	9735	1.8644	0.03113
MTFR2	ENSG00000146410	6	136552162	136571473	11	7	9735	1.8639	0.031167
IFI6	ENSG00000126709	1	27992572	27998729	9	2	9735	1.8635	0.031195
MMP27	ENSG00000137675	11	102562218	102576537	75	12	9735	1.8635	0.031196
FBXO15	ENSG00000141665	18	71740588	71815100	216	11	9735	1.8629	0.031238
PPP2R2B	ENSG00000156475	5	145967936	146464347	1080	61	9735	1.8628	0.031244
H2BC5	ENSG00000158373	6	26158349	26171577	16	5	9735	1.8627	0.031252
RBM38	ENSG00000132819	20	55966463	55984389	51	11	9735	1.8627	0.031255
TOB2	ENSG00000183864	22	41829496	41843027	18	2	9735	1.8626	0.031261
CD4	ENSG00000010610	12	6896024	6929974	120	18	9735	1.8622	0.031284
PLXND1	ENSG00000004399	3	129274018	129325661	156	17	9735	1.861	0.031371
DDX6	ENSG00000110367	11	118620034	118661858	79	10	9735	1.8606	0.031397
CNOT2	ENSG00000111596	12	70636774	70748773	292	17	9735	1.8601	0.031438
IP6K3	ENSG00000161896	6	33689444	33714762	109	17	9735	1.8598	0.031454
PEX10	ENSG00000157911	1	2336236	2345236	26	8	9735	1.8598	0.03146
GSE1	ENSG00000131149	16	85645015	85709810	116	23	9735	1.8591	0.031506
ASZ1	ENSG00000154438	7	117003276	117068177	89	14	9735	1.859	0.03151
OR2V1	ENSG00000185372	5	180551357	180552304	1	1	9735	1.8586	0.03154
GDNF	ENSG00000168621	5	37812779	37839788	81	16	9735	1.8582	0.031569
FBXL20	ENSG00000108306	17	37415384	37558776	300	12	9735	1.8573	0.031637
SCAF11	ENSG00000139218	12	46312914	46385903	86	15	9735	1.857	0.031659
TUBGCP2	ENSG00000130640	10	135093135	135125841	93	15	9735	1.8567	0.031678
DNAJC21	ENSG00000168724	5	34929698	34959069	50	10	9735	1.8558	0.03174
TMEM14C	ENSG00000111843	6	10723148	10731362	22	3	9735	1.8557	0.03175
RGMB	ENSG00000174136	5	98104354	98134347	65	10	9735	1.8556	0.031758
FUT4	ENSG00000196371	11	94277017	94283063	7	5	9735	1.8554	0.031773
RACGAP1	ENSG00000161800	12	50370706	50426919	87	4	9735	1.8548	0.031814
TMEM106B	ENSG00000106460	7	12250867	12282993	195	9	9735	1.8543	0.031848
COLEC10	ENSG00000184374	8	120007691	120118821	535	24	9735	1.8542	0.031852
IRX4	ENSG00000113430	5	1877541	1887350	43	8	9735	1.8534	0.03191
IGLL1	ENSG00000128322	22	23915312	23922495	20	6	9735	1.8533	0.031923
TOMM22	ENSG00000100216	22	39077953	39080818	7	2	9735	1.8524	0.031982
COLEC12	ENSG00000158270	18	319361	500722	883	72	9735	1.8517	0.032037
CC2D2B	ENSG00000188649	10	97733786	97792441	169	23	9735	1.8513	0.032066
ZNF525	ENSG00000203326	19	53868946	53895470	114	15	9735	1.8512	0.032073
CLIC6	ENSG00000159212	21	36041688	36090525	100	11	9735	1.8503	0.032137
CUL7	ENSG00000044090	6	43005355	43021683	28	7	9735	1.8494	0.032201
CASP12	ENSG00000204403	11	104756445	104769397	4	2	9735	1.8492	0.032218
BCL2L13	ENSG00000099968	22	18111621	18213388	334	18	9735	1.8476	0.032333
TRIM25	ENSG00000121060	17	54965270	54991399	35	9	9735	1.8465	0.032411
PHLDB1	ENSG00000019144	11	118477155	118528741	80	11	9735	1.8456	0.032473
FREM2	ENSG00000150893	13	39261266	39460074	500	52	9735	1.8455	0.032483
FOXD1	ENSG00000251493	5	72740654	72744352	4	2	9735	1.843	0.032662
INO80B	ENSG00000115274	2	74682150	74688011	5	2	9735	1.8428	0.032681
SLC13A2	ENSG00000007216	17	26800311	26824799	36	13	9735	1.8421	0.032727
C6orf89	ENSG00000198663	6	36839646	36896740	165	14	9735	1.839	0.03296
PPP4C	ENSG00000149923	16	30087299	30096698	10	3	9735	1.8376	0.033063
TIMELESS	ENSG00000111602	12	56810903	56843187	81	7	9735	1.8364	0.033149
EIF4H	ENSG00000106682	7	73588575	73611431	20	7	9735	1.836	0.033175
FADS1	ENSG00000149485	11	61567099	61596790	35	4	9735	1.8359	0.033185
KCNIP1	ENSG00000182132	5	169780491	170163636	1286	130	9735	1.8354	0.03322
LMAN1L	ENSG00000140506	15	75105057	75118099	33	7	9735	1.8327	0.033427
PANX2	ENSG00000073150	22	50609160	50618723	28	11	9735	1.8317	0.033501
PDE5A	ENSG00000138735	4	120415550	120550146	381	15	9735	1.8309	0.03356
TRAF5	ENSG00000082512	1	211499957	211548288	111	19	9735	1.83	0.033629
CD80	ENSG00000121594	3	119243140	119278449	121	22	9735	1.8299	0.033634
FBXO7	ENSG00000100225	22	32870663	32894818	81	8	9735	1.8293	0.033677
PDCD5	ENSG00000105185	19	33071974	33078358	17	6	9735	1.8283	0.033756
STUB1	ENSG00000103266	16	730224	732870	4	2	9735	1.8275	0.033812
RHCE	ENSG00000188672	1	25688740	25756683	72	4	9735	1.8258	0.033939
RGS3	ENSG00000138835	9	116207011	116360018	410	15	9735	1.8257	0.033947
CHTF18	ENSG00000127586	16	838046	850737	72	11	9735	1.8257	0.033951
IFITM2	ENSG00000185201	11	307631	315272	10	4	9735	1.8249	0.034011
LPXN	ENSG00000110031	11	58294344	58345693	89	12	9735	1.8243	0.034051
GYS2	ENSG00000111713	12	21689123	21757781	272	19	9735	1.8225	0.034187
RAB43	ENSG00000172780	3	128806412	128841644	35	7	9735	1.8223	0.034202
KCNK5	ENSG00000164626	6	39156749	39197226	146	26	9735	1.8215	0.034266
CNGB1	ENSG00000070729	16	57917503	58005020	292	45	9735	1.8214	0.034277
MICOS10	ENSG00000173436	1	19923477	19956314	71	11	9735	1.8213	0.034279
CALY	ENSG00000130643	10	135138927	135150475	27	8	9735	1.8213	0.03428
PMPCA	ENSG00000165688	9	139305110	139318213	48	10	9735	1.8196	0.034408
RGS9BP	ENSG00000186326	19	33166313	33169206	15	5	9735	1.8186	0.03449
GSDME	ENSG00000105928	7	24737972	24809244	274	21	9735	1.8182	0.034517
RELL2	ENSG00000164620	5	141016517	141020644	12	5	9735	1.8155	0.034725
COMMD1	ENSG00000173163	2	62115859	62374382	483	27	9735	1.8145	0.034798
APLF	ENSG00000169621	2	68694693	68858004	453	15	9735	1.8141	0.034829
SURF1	ENSG00000148290	9	136218610	136223552	14	4	9735	1.8122	0.034981
ATP6V0A1	ENSG00000033627	17	40610862	40674629	68	15	9735	1.8121	0.034982
ODF3B	ENSG00000177989	22	50968139	50971009	4	1	9735	1.8121	0.034989
MAP3K20	ENSG00000091436	2	173940163	174132738	627	37	9735	1.8118	0.035011
NNMT	ENSG00000166741	11	114128509	114184007	121	20	9735	1.8117	0.035014
TLN2	ENSG00000171914	15	62682725	63136830	1217	109	9735	1.8111	0.035064
ABCC11	ENSG00000121270	16	48200821	48281479	230	9	9735	1.811	0.035069
SLC9B2	ENSG00000164038	4	103941025	104006986	78	19	9735	1.8104	0.035114
H1-3	ENSG00000124575	6	26234440	26235216	3	1	9735	1.8091	0.035219
ETV1	ENSG00000006468	7	13930853	14031050	381	47	9735	1.8088	0.035238
PPP2R5D	ENSG00000112640	6	42952237	42980080	80	12	9735	1.8082	0.03529
GKN2	ENSG00000183607	2	69172364	69180102	18	6	9735	1.8077	0.035329
TMEM50A	ENSG00000183726	1	25664408	25688852	25	6	9735	1.8069	0.035389
CSK	ENSG00000103653	15	75074398	75095539	37	6	9735	1.8067	0.035406
PLEKHH2	ENSG00000152527	2	43864412	43995126	503	32	9735	1.8059	0.035465
SPINK5	ENSG00000133710	5	147405246	147516852	528	16	9735	1.8057	0.035486
STX1A	ENSG00000106089	7	73113536	73134002	34	9	9735	1.8049	0.035548
CSNK1G1	ENSG00000169118	15	64457716	64648442	345	19	9735	1.8048	0.035552
CDK12	ENSG00000167258	17	37617764	37721160	198	12	9735	1.8041	0.035609
TOP2A	ENSG00000131747	17	38544768	38574202	38	5	9735	1.8021	0.035766
XRCC6	ENSG00000196419	22	42017123	42060044	42	10	9735	1.8021	0.035766
MEX3C	ENSG00000176624	18	48700920	48744674	98	9	9735	1.8015	0.035812
SPICE1	ENSG00000163611	3	113161565	113234034	282	16	9735	1.7998	0.035943
MAP3K21	ENSG00000143674	1	233463514	233520894	213	22	9735	1.7998	0.035944
RAMAC	ENSG00000169612	15	83654959	83659809	7	3	9735	1.7996	0.03596
SCFD1	ENSG00000092108	14	31091318	31205018	266	18	9735	1.7991	0.035999
MSLN	ENSG00000102854	16	810762	818865	32	8	9735	1.799	0.036012
ABHD3	ENSG00000158201	18	19230858	19284766	72	7	9735	1.7989	0.036013
FANCD2	ENSG00000144554	3	10068098	10143614	210	7	9735	1.7989	0.036017
DYNC1LI1	ENSG00000144635	3	32567463	32612366	89	14	9735	1.7986	0.03604
ISY1-RAB43	ENSG00000261796	3	128806418	128879879	76	11	9735	1.7986	0.03604
ADO	ENSG00000181915	10	64564516	64568238	7	2	9735	1.7985	0.036045
PJVK	ENSG00000204311	2	179316163	179326117	11	4	9735	1.7982	0.036074
ZNF614	ENSG00000142556	19	52516018	52533493	42	8	9735	1.798	0.036088
EPS8L1	ENSG00000131037	19	55583388	55599291	66	9	9735	1.7952	0.036314
MBNL1	ENSG00000152601	3	151961617	152183569	335	22	9735	1.7939	0.036418
CADM3	ENSG00000162706	1	159141399	159173103	63	14	9735	1.7938	0.036423
STX16-NPEPL1	ENSG00000254995	20	57226490	57290466	175	23	9735	1.7937	0.036429
FGF14	ENSG00000102466	13	102372134	103054124	1849	108	9735	1.7927	0.036511
CCDC168	ENSG00000175820	13	103381801	103389159	8	3	9735	1.7927	0.036512
TMED8	ENSG00000100580	14	77801364	77843452	99	14	9735	1.7914	0.036615
PPP1R18	ENSG00000146112	6	30644166	30655672	23	6	9735	1.7904	0.036697
BTBD9	ENSG00000183826	6	38136227	38607924	1113	68	9735	1.7903	0.036704
MSH4	ENSG00000057468	1	76262567	76378923	436	22	9735	1.7901	0.036717
HEXB	ENSG00000049860	5	73935848	74018472	283	36	9735	1.79	0.036725
TNK2	ENSG00000061938	3	195590235	195638816	132	23	9735	1.7892	0.036789
ACMSD	ENSG00000153086	2	135596117	135659604	43	7	9735	1.7889	0.036815
ADPGK	ENSG00000159322	15	73043710	73078187	67	10	9735	1.7884	0.036857
TOMM40	ENSG00000130204	19	45393826	45406946	48	10	9735	1.7879	0.036899
CDH5	ENSG00000179776	16	66400533	66438686	107	17	9735	1.7872	0.036951
CTDSPL	ENSG00000144677	3	37903451	38025960	278	24	9735	1.7869	0.036974
IFI27L1	ENSG00000165948	14	94547628	94570192	108	12	9735	1.7865	0.03701
ACSS2	ENSG00000131069	20	33459949	33515769	90	7	9735	1.7862	0.037033
ZSCAN16	ENSG00000196812	6	28092338	28097860	10	2	9735	1.7858	0.037063
RAB5C	ENSG00000108774	17	40276994	40307035	57	5	9735	1.7858	0.037068
CSTF2T	ENSG00000177613	10	53455247	53459355	10	2	9735	1.7847	0.037155
ZNF689	ENSG00000156853	16	30613879	30635333	13	6	9735	1.7844	0.037182
BDNF	ENSG00000176697	11	27676440	27743605	107	14	9735	1.784	0.037213
TBP	ENSG00000112592	6	170863390	170881958	43	6	9735	1.7839	0.037219
MAGEF1	ENSG00000177383	3	184428156	184429836	3	1	9735	1.7837	0.037234
RNFT2	ENSG00000135119	12	117176096	117291436	336	28	9735	1.7836	0.037247
THRSP	ENSG00000151365	11	77774907	77779397	24	3	9735	1.7832	0.037277
APOBEC2	ENSG00000124701	6	41021043	41032250	25	4	9735	1.7823	0.037351
CLVS2	ENSG00000146352	6	123317116	123394072	169	18	9735	1.7813	0.037431
HIF3A	ENSG00000124440	19	46800303	46846690	169	29	9735	1.7811	0.037445
S100A7A	ENSG00000184330	1	153389000	153395701	16	3	9735	1.7801	0.037526
CAST	ENSG00000153113	5	95860971	96115299	850	67	9735	1.7785	0.037665
GEMIN4	ENSG00000179409	17	647654	657239	37	9	9735	1.7784	0.037668
CEP290	ENSG00000198707	12	88442793	88535993	128	11	9735	1.7772	0.037765
QSER1	ENSG00000060749	11	32914724	33014862	173	13	9735	1.7771	0.037774
TAS2R42	ENSG00000186136	12	11338599	11339543	8	2	9735	1.7771	0.037779
WBP1	ENSG00000239779	2	74685456	74688018	3	1	9735	1.7766	0.037818
RAPGEFL1	ENSG00000108352	17	38333263	38351908	34	8	9735	1.7765	0.037827
CTSC	ENSG00000109861	11	88026760	88070955	154	18	9735	1.7762	0.037847
EPHX3	ENSG00000105131	19	15337730	15344246	3	2	9735	1.7758	0.037885
CSNK1D	ENSG00000141551	17	80196899	80231607	28	14	9735	1.7752	0.037935
E2F2	ENSG00000007968	1	23832922	23857712	44	6	9735	1.7748	0.037968
SAMD15	ENSG00000100583	14	77843032	77857840	36	4	9735	1.7734	0.038079
CCER2	ENSG00000262484	19	39399620	39402798	7	3	9735	1.7733	0.038087
AXDND1	ENSG00000162779	1	179334855	179523870	1124	20	9735	1.7732	0.038095
CRIP2	ENSG00000182809	14	105939299	105946499	3	2	9735	1.7731	0.038109
DNAH11	ENSG00000105877	7	21582833	21941457	1583	105	9735	1.7717	0.03822
RETNLB	ENSG00000163515	3	108462271	108476231	32	6	9735	1.771	0.038281
BARHL1	ENSG00000125492	9	135457572	135465653	13	6	9735	1.7706	0.038316
POLR2E	ENSG00000099817	19	1086594	1095598	44	15	9735	1.7702	0.038347
EIF3F	ENSG00000175390	11	7991798	8023409	107	21	9735	1.7699	0.038371
GCA	ENSG00000115271	2	163175350	163228105	46	6	9735	1.7699	0.038373
CSF2RB	ENSG00000100368	22	37309670	37336491	127	14	9735	1.7684	0.038501
ZNF556	ENSG00000172000	19	2867333	2878515	26	6	9735	1.7679	0.038539
GARIN5B	ENSG00000180043	19	55866276	55874628	22	5	9735	1.7676	0.038563
NOXRED1	ENSG00000165555	14	77860364	77889860	54	7	9735	1.7674	0.038581
CEACAM4	ENSG00000105352	19	42125344	42133442	39	8	9735	1.7667	0.038641
POGLUT3	ENSG00000178202	11	108342832	108369159	40	7	9735	1.7654	0.038749
ERFE	ENSG00000178752	2	239067623	239077541	41	11	9735	1.7654	0.038749
C15orf40	ENSG00000169609	15	83657193	83680393	50	11	9735	1.765	0.038783
MYRIP	ENSG00000170011	3	39850405	40301812	1390	58	9735	1.7647	0.038807
SWT1	ENSG00000116668	1	185126212	185260897	140	12	9735	1.7645	0.038825
PRIM1	ENSG00000198056	12	57125380	57146157	27	5	9735	1.7627	0.038977
ZNF668	ENSG00000167394	16	31072164	31085641	18	3	9735	1.762	0.039037
POLR1E	ENSG00000137054	9	37485932	37503694	113	5	9735	1.7612	0.039102
SFMBT2	ENSG00000198879	10	7200586	7453450	923	63	9735	1.7607	0.039142
BAZ2A	ENSG00000076108	12	56989380	57030600	52	10	9735	1.7601	0.0392
ZC2HC1B	ENSG00000118491	6	144185573	144259483	166	25	9735	1.7593	0.039266
H2AC7	ENSG00000196866	6	26199079	26199471	2	1	9735	1.7592	0.039273
RAB11B	ENSG00000185236	19	8454865	8469318	59	11	9735	1.7591	0.039279
RFC4	ENSG00000163918	3	186507669	186524847	32	6	9735	1.7578	0.039391
PLEKHA3	ENSG00000116095	2	179345195	179381189	62	11	9735	1.7577	0.039402
ENTPD1	ENSG00000138185	10	97471536	97637023	483	23	9735	1.7567	0.039487
CTSH	ENSG00000103811	15	79213400	79241916	96	10	9735	1.7566	0.039492
LYVE1	ENSG00000133800	11	10578513	10633236	153	23	9735	1.7559	0.039553
ERI2	ENSG00000196678	16	20791515	20911671	174	18	9735	1.7555	0.03959
AKR7A2	ENSG00000053371	1	19630459	19638640	25	9	9735	1.7553	0.039601
G2E3	ENSG00000092140	14	31028329	31089269	136	21	9735	1.755	0.039634
USP20	ENSG00000136878	9	132596977	132644107	355	12	9735	1.7548	0.039647
BANK1	ENSG00000153064	4	102332443	102995969	1820	82	9735	1.7546	0.039667
TARM1	ENSG00000248385	19	54573149	54584634	58	9	9735	1.7529	0.039807
KIF20B	ENSG00000138182	10	91461367	91534700	235	11	9735	1.7525	0.03984
ZNF207	ENSG00000010244	17	30677136	30708905	53	10	9735	1.7525	0.039843
ADAM2	ENSG00000104755	8	39601254	39695808	194	21	9735	1.7524	0.039851
AHSP	ENSG00000169877	16	31539185	31540124	4	2	9735	1.7524	0.039854
RAB13	ENSG00000143545	1	153954127	153958834	2	1	9735	1.7517	0.039917
TOMM40L	ENSG00000158882	1	161195793	161200408	4	2	9735	1.7516	0.039922
STAC	ENSG00000144681	3	36421836	36589499	686	40	9735	1.7513	0.03995
FRK	ENSG00000111816	6	116252312	116381921	280	23	9735	1.7509	0.039983
SRD5A1	ENSG00000145545	5	6633456	6669675	148	17	9735	1.7506	0.040006
RASEF	ENSG00000165105	9	85594500	85678092	123	8	9735	1.7498	0.040076
APH1A	ENSG00000117362	1	150237804	150241980	2	1	9735	1.7493	0.040119
SEMA5A	ENSG00000112902	5	9035138	9546187	1629	134	9735	1.7492	0.040125
NDUFS5	ENSG00000168653	1	39491990	39500308	34	5	9735	1.7488	0.040163
RCC2	ENSG00000179051	1	17733256	17766220	70	10	9735	1.7484	0.040198
LDLRAD3	ENSG00000179241	11	35965531	36253686	976	99	9735	1.7479	0.040238
SLC19A3	ENSG00000135917	2	228549926	228582728	132	19	9735	1.7474	0.040287
ABHD14A-ACY1	ENSG00000114786	3	52009066	52023199	17	8	9735	1.7473	0.040296
ACY1	ENSG00000243989	3	52009066	52023213	17	8	9735	1.7473	0.040296
KCNH8	ENSG00000183960	3	19189946	19577138	550	48	9735	1.7465	0.040364
SARS2	ENSG00000104835	19	39405906	39440495	86	10	9735	1.7464	0.040371
PLAAT3	ENSG00000176485	11	63340667	63384355	61	14	9735	1.7459	0.040416
TGIF2	ENSG00000118707	20	35201891	35222353	15	8	9735	1.7454	0.040459
MAP3K11	ENSG00000173327	11	65365226	65382853	31	7	9735	1.7444	0.040548
VRK3	ENSG00000105053	19	50479724	50529203	136	15	9735	1.7435	0.040622
ZNF646	ENSG00000167395	16	31085743	31095517	15	3	9735	1.7433	0.040644
PRDM7	ENSG00000126856	16	90122974	90158480	111	13	9735	1.7428	0.04068
PLIN5	ENSG00000214456	19	4522543	4535236	39	7	9735	1.7426	0.040698
INPP5E	ENSG00000148384	9	139323071	139334274	52	9	9735	1.7424	0.040718
PNISR	ENSG00000132424	6	99845927	99873207	53	8	9735	1.7424	0.040723
SH3BGRL2	ENSG00000198478	6	80341000	80413372	193	26	9735	1.7418	0.040772
RGS6	ENSG00000182732	14	72399156	73030654	2360	110	9735	1.7417	0.040778
GNAZ	ENSG00000128266	22	23412540	23467224	110	11	9735	1.7413	0.040817
REXO5	ENSG00000005189	16	20817751	20860987	55	11	9735	1.7411	0.040833
CAPN1	ENSG00000014216	11	64948037	64979477	60	10	9735	1.7407	0.040869
DCUN1D3	ENSG00000188215	16	20866247	20911706	70	10	9735	1.7407	0.040869
TMEM169	ENSG00000163449	2	216946589	216967506	43	7	9735	1.7407	0.040871
ACTL8	ENSG00000117148	1	18081808	18153558	209	23	9735	1.7404	0.040898
SPATA21	ENSG00000187144	1	16713612	16763919	130	20	9735	1.7401	0.040918
DSE	ENSG00000111817	6	116575336	116762424	448	36	9735	1.74	0.04093
OXER1	ENSG00000162881	2	42989642	42991401	7	2	9735	1.74	0.040931
TMEM165	ENSG00000134851	4	56262124	56319564	152	14	9735	1.7398	0.040945
ARHGEF11	ENSG00000132694	1	156904632	157015162	235	19	9735	1.7397	0.04096
POLR3H	ENSG00000100413	22	41921808	41940610	35	4	9735	1.7396	0.040961
PSD2	ENSG00000146005	5	139175406	139224051	81	9	9735	1.7396	0.040966
WFIKKN1	ENSG00000127578	16	679239	684116	19	3	9735	1.7386	0.041054
GET4	ENSG00000239857	7	916189	936073	60	14	9735	1.7382	0.041085
LYZL4	ENSG00000157093	3	42438570	42452092	27	7	9735	1.738	0.041108
ISM2	ENSG00000100593	14	77940740	77965210	69	11	9735	1.7372	0.041178
RUFY3	ENSG00000018189	4	71569921	71673032	317	11	9735	1.7371	0.041186
CLEC4E	ENSG00000166523	12	8685901	8693559	13	2	9735	1.7365	0.041242
RGS7BP	ENSG00000186479	5	63802084	63908139	214	28	9735	1.7363	0.041257
CAMTA2	ENSG00000108509	17	4871287	4890960	55	11	9735	1.735	0.041374
FHDC1	ENSG00000137460	4	153857504	153900848	110	27	9735	1.7346	0.041407
LIPJ	ENSG00000204022	10	90346510	90366733	28	7	9735	1.7339	0.041469
SCAND3	ENSG00000232040	6	28539407	28583989	92	17	9735	1.7339	0.041471
TSPAN3	ENSG00000140391	15	77336359	77376326	39	8	9735	1.7339	0.041472
RFNG	ENSG00000169733	17	80005778	80009707	15	2	9735	1.7331	0.041536
HOXA7	ENSG00000122592	7	27193335	27197555	8	3	9735	1.7322	0.04162
CXCR6	ENSG00000172215	3	45982425	45989845	16	5	9735	1.7313	0.041699
PTPRN2	ENSG00000155093	7	157331750	158380480	3898	234	9735	1.7308	0.041746
LCE4A	ENSG00000187170	1	152680636	152681967	4	2	9735	1.7304	0.041778
NAV1	ENSG00000134369	1	201592411	201796102	473	48	9735	1.7303	0.04179
IMMP1L	ENSG00000148950	11	31453948	31531192	78	7	9735	1.7302	0.041796
FAM174C	ENSG00000228300	19	1275026	1279248	6	2	9735	1.73	0.041815
OR8A1	ENSG00000196119	11	124439893	124441037	2	1	9735	1.7294	0.041866
RAB30	ENSG00000137502	11	82684175	82782965	193	22	9735	1.7268	0.042099
ADNP2	ENSG00000101544	18	77866915	77905406	129	11	9735	1.7267	0.042109
PPP2R2D	ENSG00000175470	10	133747955	133773331	70	7	9735	1.7259	0.042187
STK31	ENSG00000196335	7	23749786	23872132	427	24	9735	1.7253	0.042234
SLC22A23	ENSG00000137266	6	3269196	3457256	738	69	9735	1.7249	0.042277
PTPRC	ENSG00000081237	1	198607801	198726545	304	26	9735	1.7242	0.042337
ARPIN-AP3S2	ENSG00000250021	15	90377540	90456114	170	12	9735	1.7234	0.04241
ISY1	ENSG00000240682	3	128846258	128880136	34	9	9735	1.7233	0.042418
MAP3K2	ENSG00000169967	2	128056306	128146041	221	21	9735	1.7231	0.042432
MPST	ENSG00000128309	22	37415676	37425863	34	8	9735	1.7217	0.042565
PTGES	ENSG00000148344	9	132500610	132515326	62	7	9735	1.7209	0.042632
CALHM5	ENSG00000178033	6	116832809	116845955	41	7	9735	1.7206	0.042662
G3BP1	ENSG00000145907	5	151150606	151192346	90	13	9735	1.7201	0.042709
PHF20	ENSG00000025293	20	34359896	34538303	447	16	9735	1.72	0.042716
ELMOD2	ENSG00000179387	4	141445312	141474924	41	6	9735	1.7193	0.042776
HOXD12	ENSG00000170178	2	176964458	176966408	4	2	9735	1.7192	0.042788
BTN3A2	ENSG00000186470	6	26365387	26378546	97	8	9735	1.7188	0.042823
ZNF432	ENSG00000256087	19	52534632	52598991	205	14	9735	1.7185	0.042851
CCKAR	ENSG00000163394	4	26483022	26492084	24	6	9735	1.7173	0.042962
DYNAP	ENSG00000178690	18	52254988	52266724	21	7	9735	1.7168	0.043004
SCAMP5	ENSG00000198794	15	75249560	75313837	161	17	9735	1.7167	0.043021
STON1	ENSG00000243244	2	48756522	48826025	260	23	9735	1.7165	0.043035
ERMAP	ENSG00000164010	1	43282795	43310660	40	10	9735	1.716	0.043082
FRMPD1	ENSG00000070601	9	37650997	37746901	340	35	9735	1.7156	0.043116
CBY1	ENSG00000100211	22	39052641	39069859	72	4	9735	1.7145	0.043222
APIP	ENSG00000149089	11	34874641	34938046	314	13	9735	1.7145	0.043223
CDYL2	ENSG00000166446	16	80631803	80838226	770	51	9735	1.7137	0.043289
SAP30BP	ENSG00000161526	17	73663196	73704142	58	10	9735	1.7132	0.043334
CNPY2	ENSG00000257727	12	56703626	56710120	7	3	9735	1.7128	0.043375
ZNF511	ENSG00000198546	10	135121979	135166033	102	17	9735	1.7124	0.04341
RSBN1	ENSG00000081019	1	114304454	114355098	68	13	9735	1.7118	0.043466
DOK6	ENSG00000206052	18	67068291	67516323	1645	119	9735	1.7116	0.043489
BDKRB2	ENSG00000168398	14	96671016	96710666	161	30	9735	1.711	0.043541
IL2RB	ENSG00000100385	22	37521878	37571094	139	32	9735	1.7109	0.043551
CLIC3	ENSG00000169583	9	139889087	139891255	4	2	9735	1.7107	0.043573
MTX3	ENSG00000177034	5	79275584	79287082	23	4	9735	1.7104	0.043593
TIGAR	ENSG00000078237	12	4430371	4462338	92	12	9735	1.7094	0.043686
SPAG4	ENSG00000061656	20	34203814	34208971	7	4	9735	1.708	0.043821
GAB2	ENSG00000033327	11	77926343	78129394	345	6	9735	1.7076	0.043858
ESCO1	ENSG00000141446	18	19109242	19180845	66	7	9735	1.7073	0.043886
CFLAR	ENSG00000003402	2	201980827	202041410	139	16	9735	1.7061	0.043997
GGA1	ENSG00000100083	22	38004481	38029571	47	9	9735	1.7059	0.044016
BBS4	ENSG00000140463	15	72978527	73030817	103	16	9735	1.7058	0.044022
SNAP91	ENSG00000065609	6	84262599	84419410	306	19	9735	1.7055	0.044054
BUD23	ENSG00000071462	7	73097355	73119491	63	9	9735	1.7046	0.044137
RIBC2	ENSG00000128408	22	45809572	45828376	65	6	9735	1.7045	0.044141
GPAM	ENSG00000119927	10	113909624	113975135	137	17	9735	1.7041	0.044185
PDLIM1	ENSG00000107438	10	96997329	97050781	172	22	9735	1.7038	0.044214
LIPG	ENSG00000101670	18	47087069	47119272	76	18	9735	1.7036	0.044231
NR2F2	ENSG00000185551	15	96869167	96883492	12	3	9735	1.7034	0.044247
CDH23	ENSG00000107736	10	73156691	73575702	1329	147	9735	1.7032	0.044263
OLFML2B	ENSG00000162745	1	161952982	161993644	129	23	9735	1.7019	0.044383
DHRS4L2	ENSG00000187630	14	24439148	24475617	95	16	9735	1.7014	0.044435
TBC1D12	ENSG00000108239	10	96162261	96295687	214	19	9735	1.7011	0.044463
PRR12	ENSG00000126464	19	50094900	50129696	97	11	9735	1.701	0.044468
CFAP210	ENSG00000154479	2	170501935	170550943	198	12	9735	1.701	0.044476
RMND5B	ENSG00000145916	5	177557997	177577566	64	10	9735	1.7005	0.044518
KLHL14	ENSG00000197705	18	30252634	30353025	238	11	9735	1.7002	0.044549
TMEM242	ENSG00000215712	6	157710418	157744633	27	3	9735	1.6998	0.044584
SMIM7	ENSG00000214046	19	16741562	16771253	69	11	9735	1.6995	0.04461
SLC12A6	ENSG00000140199	15	34525460	34630261	429	18	9735	1.6987	0.044692
FAM241B	ENSG00000171224	10	71390007	71393352	20	4	9735	1.6986	0.044701
TMEM213	ENSG00000214128	7	138482695	138522846	107	11	9735	1.698	0.044755
CCDC102B	ENSG00000150636	18	66382446	66722426	1029	58	9735	1.6976	0.044796
VAPA	ENSG00000101558	18	9913999	9960018	129	19	9735	1.6975	0.044799
SLC16A4	ENSG00000168679	1	110905470	110933704	65	13	9735	1.6974	0.044814
CD320	ENSG00000167775	19	8367011	8373240	38	4	9735	1.6973	0.044822
HLA-DQB2	ENSG00000232629	6	32723875	32731311	48	5	9735	1.6967	0.044878
CHRNE	ENSG00000108556	17	4801069	4806369	22	6	9735	1.6963	0.044914
KERA	ENSG00000139330	12	91444268	91451760	39	9	9735	1.696	0.044946
TRIT1	ENSG00000043514	1	40306723	40349183	115	13	9735	1.6952	0.045019
ZKSCAN8	ENSG00000198315	6	28109688	28127250	47	7	9735	1.695	0.045038
TXNDC2	ENSG00000168454	18	9885763	9889272	24	8	9735	1.6933	0.0452
FANCD2OS	ENSG00000163705	3	10123001	10149915	64	4	9735	1.6925	0.045271
FAM168A	ENSG00000054965	11	73111532	73309234	276	16	9735	1.6915	0.045368
KIAA1614	ENSG00000135835	1	180882290	180920750	103	24	9735	1.6915	0.045375
ERP29	ENSG00000089248	12	112451120	112461255	12	4	9735	1.6913	0.045385
KIF27	ENSG00000165115	9	86451613	86536342	156	11	9735	1.691	0.045423
CDKL4	ENSG00000205111	2	39402787	39456729	133	10	9735	1.6908	0.045438
FAM83D	ENSG00000101447	20	37554955	37581703	59	6	9735	1.6898	0.045533
NAV2	ENSG00000166833	11	19372271	20143144	2308	213	9735	1.6895	0.045562
NOX4	ENSG00000086991	11	89057524	89322779	538	32	9735	1.6893	0.04558
NFS1	ENSG00000244005	20	34255977	34287281	70	9	9735	1.6891	0.045598
IRAK4	ENSG00000198001	12	44152747	44183346	74	9	9735	1.6884	0.045669
SEPTIN10	ENSG00000186522	2	110300559	110371783	173	19	9735	1.6881	0.045693
TSNARE1	ENSG00000171045	8	143293441	143484601	686	36	9735	1.6868	0.045824
RSU1	ENSG00000148484	10	16632610	16859527	733	68	9735	1.6849	0.046005
SCGN	ENSG00000079689	6	25652464	25702011	159	25	9735	1.6848	0.04601
BRIP1	ENSG00000136492	17	59758627	59940882	271	17	9735	1.6846	0.046034
CENPE	ENSG00000138778	4	104026963	104119566	175	12	9735	1.6829	0.046193
GNL2	ENSG00000134697	1	38032417	38061536	66	11	9735	1.6824	0.046248
ARHGAP40	ENSG00000124143	20	37230577	37279678	135	24	9735	1.6822	0.046268
GPS2	ENSG00000132522	17	7214643	7218883	9	4	9735	1.6814	0.046344
CCT6A	ENSG00000146731	7	56119323	56131682	30	8	9735	1.6811	0.046374
MICA	ENSG00000204520	6	31371356	31383092	180	21	9735	1.6807	0.04641
RASSF7	ENSG00000099849	11	560404	564021	12	5	9735	1.6806	0.046417
ZDHHC13	ENSG00000177054	11	19138646	19197969	130	13	9735	1.6805	0.046429
DIRAS2	ENSG00000165023	9	93372114	93405386	125	22	9735	1.6803	0.046454
GRAPL	ENSG00000189152	17	19030782	19062489	1	1	9735	1.6802	0.04646
GABARAP	ENSG00000170296	17	7143333	7146089	3	2	9735	1.68	0.046481
MSMP	ENSG00000215183	9	35752987	35756610	4	2	9735	1.6798	0.046497
LEF1	ENSG00000138795	4	108968701	109090112	213	19	9735	1.6784	0.046635
SNX32	ENSG00000172803	11	65601112	65624367	31	10	9735	1.678	0.046673
DLX6	ENSG00000006377	7	96634860	96640351	6	2	9735	1.6777	0.046698
TYW1	ENSG00000198874	7	66460160	66704501	1254	28	9735	1.6776	0.046716
TMEM258	ENSG00000134825	11	61535973	61560274	34	8	9735	1.6768	0.046786
BTN2A2	ENSG00000124508	6	26383324	26395102	42	8	9735	1.6762	0.04685
SLC26A7	ENSG00000147606	8	92221722	92410378	372	32	9735	1.6755	0.046918
CTTNBP2NL	ENSG00000143079	1	112938803	113006078	158	6	9735	1.6749	0.046973
FUOM	ENSG00000148803	10	135168658	135171529	8	1	9735	1.6749	0.046973
EXO5	ENSG00000164002	1	40974413	40982228	31	7	9735	1.6745	0.047015
MUS81	ENSG00000172732	11	65624597	65635124	23	3	9735	1.6735	0.047118
PIAS3	ENSG00000131788	1	145575233	145586546	3	2	9735	1.6728	0.04718
XPOT	ENSG00000184575	12	64798130	64844907	65	11	9735	1.6726	0.047205
PHF1	ENSG00000112511	6	33378176	33384230	7	3	9735	1.6723	0.047233
ACSM3	ENSG00000005187	16	20621565	20808903	463	21	9735	1.672	0.047263
MIER3	ENSG00000155545	5	56215429	56267502	162	18	9735	1.6718	0.047282
CD226	ENSG00000150637	18	67498394	67629039	353	35	9735	1.6712	0.047346
IQCB1	ENSG00000173226	3	121488610	121553926	210	14	9735	1.6697	0.047491
WDR93	ENSG00000140527	15	90234028	90286869	180	10	9735	1.6691	0.047546
RNF40	ENSG00000103549	16	30773066	30787628	16	7	9735	1.6687	0.047587
ERAP1	ENSG00000164307	5	96096521	96143803	238	20	9735	1.6675	0.047711
MYOD1	ENSG00000129152	11	17741115	17743678	5	3	9735	1.6665	0.047805
ADAMTS13	ENSG00000160323	9	136279478	136324508	149	19	9735	1.6664	0.047812
EID2B	ENSG00000176401	19	40021630	40023494	4	2	9735	1.6661	0.047849
SEMA3A	ENSG00000075213	7	83585093	84122040	1695	71	9735	1.6657	0.047891
MAST3	ENSG00000099308	19	18208603	18262502	190	18	9735	1.6655	0.047906
PANX3	ENSG00000154143	11	124481386	124490252	11	6	9735	1.6651	0.047946
ABHD17C	ENSG00000136379	15	80972025	81047962	262	23	9735	1.6644	0.04802
ZBTB44	ENSG00000196323	11	130096572	130184581	237	11	9735	1.6636	0.048096
EFEMP1	ENSG00000115380	2	56093102	56151274	187	24	9735	1.6634	0.048114
SLC25A21	ENSG00000183032	14	37147636	37642071	1433	89	9735	1.6631	0.048147
CLEC16A	ENSG00000038532	16	11038345	11276046	658	25	9735	1.6595	0.048505
SERPINE1	ENSG00000106366	7	100770370	100782547	43	9	9735	1.6588	0.048575
MYO18B	ENSG00000133454	22	26138111	26427007	1051	90	9735	1.6584	0.048621
USP6	ENSG00000129204	17	5019733	5078329	121	13	9735	1.6579	0.048674
SH3BGR	ENSG00000185437	21	40817781	40887433	255	17	9735	1.6568	0.048775
ABHD1	ENSG00000143994	2	27346682	27353680	8	2	9735	1.6565	0.048806
L3MBTL3	ENSG00000198945	6	130334844	130462594	332	25	9735	1.6565	0.048807
ANKRD12	ENSG00000101745	18	9136226	9285983	343	18	9735	1.6563	0.048827
SNIP1	ENSG00000163877	1	38000050	38019903	44	9	9735	1.6559	0.048869
IFI30	ENSG00000216490	19	18283972	18288927	12	2	9735	1.6557	0.048888
GLS	ENSG00000115419	2	191745553	191830278	115	15	9735	1.6545	0.049016
KRT78	ENSG00000170423	12	53231588	53242876	24	6	9735	1.6544	0.04902
HOXA5	ENSG00000106004	7	27180671	27183287	6	3	9735	1.6543	0.049035
LRRC55	ENSG00000183908	11	56949221	56959191	28	7	9735	1.654	0.049062
FZD6	ENSG00000164930	8	104310661	104345094	105	13	9735	1.6522	0.049243
FAM50B	ENSG00000145945	6	3849620	3851551	3	2	9735	1.6522	0.04925
KCNS3	ENSG00000170745	2	18059114	18542882	1927	122	9735	1.6516	0.049305
IDO2	ENSG00000188676	8	39792133	39873910	396	32	9735	1.6513	0.04934
IL1RAP	ENSG00000196083	3	190231840	190375843	466	67	9735	1.6509	0.049376
CIART	ENSG00000159208	1	150254953	150259505	8	3	9735	1.6508	0.049393
ATP6V1G1	ENSG00000136888	9	117350026	117360653	23	8	9735	1.6506	0.049412
TRMO	ENSG00000136932	9	100666771	100684852	47	7	9735	1.6504	0.049432
TIAM2	ENSG00000146426	6	155153831	155578857	1412	151	9735	1.6499	0.049483
IFI27L2	ENSG00000119632	14	94594116	94596590	5	3	9735	1.6498	0.049497
CLOCK	ENSG00000134852	4	56294070	56413305	422	13	9735	1.6495	0.049521
RPUSD1	ENSG00000007376	16	834974	838397	7	3	9735	1.6489	0.049579
ADTRP	ENSG00000111863	6	11712287	11807279	315	35	9735	1.6485	0.04962
MRPL34	ENSG00000130312	19	17403418	17417652	43	8	9735	1.6485	0.049629
ZNF326	ENSG00000162664	1	90460671	90501090	57	12	9735	1.6481	0.04967
HIGD2B	ENSG00000175202	15	72968124	72978490	17	5	9735	1.6473	0.049745
ALPK2	ENSG00000198796	18	56148479	56296189	552	54	9735	1.6471	0.049764
TMEM158	ENSG00000249992	3	45265958	45267770	6	2	9735	1.6463	0.049848
PTPRK	ENSG00000152894	6	128289924	128841870	912	60	9735	1.6463	0.04985
UBE2D3	ENSG00000109332	4	103715540	103790053	156	8	9735	1.6458	0.049902
SATB1	ENSG00000182568	3	18386879	18487080	207	29	9735	1.6448	0.050006
PGM2	ENSG00000169299	4	37828255	37864558	171	16	9735	1.6447	0.050014
UBXN2B	ENSG00000215114	8	59323823	59364060	95	15	9735	1.6445	0.050037
ZFP91	ENSG00000186660	11	58346584	58388515	74	13	9735	1.6445	0.05004
GRB14	ENSG00000115290	2	165349322	165478358	205	28	9735	1.6439	0.050095
FMNL1	ENSG00000184922	17	43298811	43324687	50	9	9735	1.6428	0.050214
RAB11FIP3	ENSG00000090565	16	475619	573011	248	22	9735	1.6426	0.05023
RAF1	ENSG00000132155	3	12625100	12705725	212	17	9735	1.6424	0.05025
OR5B12	ENSG00000172362	11	58206593	58207646	3	2	9735	1.6411	0.050393
ANKUB1	ENSG00000206199	3	149478892	149686172	468	28	9735	1.6409	0.050406
SH3BGRL3	ENSG00000142669	1	26605667	26608007	5	2	9735	1.6409	0.050409
CLGN	ENSG00000153132	4	141309609	141349122	95	10	9735	1.6404	0.05046
ABHD8	ENSG00000127220	19	17402940	17421045	58	9	9735	1.6403	0.050467
OSM	ENSG00000099985	22	30658818	30662829	6	3	9735	1.6402	0.050477
DLL1	ENSG00000198719	6	170591294	170599561	13	5	9735	1.6402	0.050481
AUH	ENSG00000148090	9	93976097	94124195	342	20	9735	1.64	0.050506
NDUFAB1	ENSG00000004779	16	23592323	23607677	46	6	9735	1.6399	0.050513
NACA	ENSG00000196531	12	57106212	57125412	29	6	9735	1.6397	0.050533
ELP4	ENSG00000109911	11	31531297	31805546	358	14	9735	1.6394	0.050561
IFT20	ENSG00000109083	17	26655352	26662515	6	3	9735	1.6367	0.050849
ZNF57	ENSG00000171970	19	2900896	2918474	102	10	9735	1.6362	0.050904
ZNF704	ENSG00000164684	8	81540686	81787016	342	19	9735	1.6359	0.050931
ANKRD42	ENSG00000137494	11	82904781	82971736	137	16	9735	1.6354	0.050981
IQCC	ENSG00000160051	1	32671236	32674288	5	1	9735	1.6354	0.050985
CELF6	ENSG00000140488	15	72577068	72612470	62	7	9735	1.6353	0.050991
MYH7	ENSG00000092054	14	23881947	23904927	61	10	9735	1.6353	0.050997
C17orf99	ENSG00000187997	17	76142434	76162258	91	20	9735	1.6347	0.051058
ADK	ENSG00000156110	10	75910960	76469061	834	25	9735	1.6346	0.051064
GNA11	ENSG00000088256	19	3094408	3124002	143	20	9735	1.6342	0.05111
SUN1	ENSG00000164828	7	855528	936072	292	17	9735	1.634	0.051133
TMCO2	ENSG00000188800	1	40711619	40717363	8	5	9735	1.6318	0.051363
RHOT1	ENSG00000126858	17	30469473	30580393	159	15	9735	1.6316	0.051386
RPS26	ENSG00000197728	12	56435637	56438116	6	3	9735	1.6307	0.051478
ORAI3	ENSG00000175938	16	30960387	30967782	2	1	9735	1.6301	0.051535
TTN	ENSG00000155657	2	179390716	179695529	494	31	9735	1.63	0.051551
CHD6	ENSG00000124177	20	40030741	40247133	512	24	9735	1.6299	0.051559
GALNT13	ENSG00000144278	2	154728426	155310361	1835	53	9735	1.6293	0.051623
GBP2	ENSG00000162645	1	89571815	89616139	115	9	9735	1.6293	0.051629
MATN1	ENSG00000162510	1	31184124	31196434	37	5	9735	1.6288	0.051683
ENAM	ENSG00000132464	4	71494461	71552533	51	14	9735	1.6285	0.05171
TARBP1	ENSG00000059588	1	234527059	234614849	415	42	9735	1.6283	0.051732
UVRAG	ENSG00000198382	11	75526212	75854239	526	16	9735	1.6277	0.051798
MAT1A	ENSG00000151224	10	82031576	82049440	61	12	9735	1.6267	0.051902
C1orf50	ENSG00000164008	1	43232940	43263968	42	8	9735	1.6262	0.051953
MBD3	ENSG00000071655	19	1576639	1592882	25	5	9735	1.6261	0.051963
PPFIBP1	ENSG00000110841	12	27676364	27848497	556	41	9735	1.626	0.051973
OAZ1	ENSG00000104904	19	2269485	2273487	16	4	9735	1.6254	0.052034
AMMECR1L	ENSG00000144233	2	128619204	128643496	40	7	9735	1.6251	0.052072
BCL2L10	ENSG00000137875	15	52401460	52404972	12	2	9735	1.6247	0.052115
STX2	ENSG00000111450	12	131274145	131323811	155	9	9735	1.6241	0.052177
LMNA	ENSG00000160789	1	156052364	156109880	144	11	9735	1.624	0.052187
SQSTM1	ENSG00000161011	5	179233388	179265078	118	23	9735	1.6226	0.052332
TRIM28	ENSG00000130726	19	59055458	59062089	8	3	9735	1.6225	0.052351
ADRA2C	ENSG00000184160	4	3768075	3770251	5	2	9735	1.622	0.052399
TCTN3	ENSG00000119977	10	97423158	97453900	69	15	9735	1.6216	0.052441
VPS72	ENSG00000163159	1	151142463	151167797	19	8	9735	1.6216	0.052448
SYT3	ENSG00000213023	19	51124564	51171651	129	23	9735	1.6215	0.052451
PDE10A	ENSG00000112541	6	165740776	166400091	2498	191	9735	1.6214	0.052464
KIF18B	ENSG00000186185	17	43002077	43025082	68	17	9735	1.6211	0.052494
SVBP	ENSG00000177868	1	43272723	43282954	21	6	9735	1.6207	0.052546
CDCA8	ENSG00000134690	1	38158090	38175391	48	8	9735	1.6204	0.052575
NAT16	ENSG00000167011	7	100813774	100823557	45	9	9735	1.6201	0.052609
CUX1	ENSG00000257923	7	101458959	101927249	1190	59	9735	1.6199	0.052622
AKR1D1	ENSG00000122787	7	137687070	137802732	285	25	9735	1.6189	0.052734
KIF1C	ENSG00000129250	17	4901243	4931696	73	14	9735	1.6183	0.052795
MUC4	ENSG00000145113	3	195473636	195539148	249	25	9735	1.6179	0.05284
EXOC4	ENSG00000131558	7	132937829	133751342	1373	31	9735	1.6179	0.052845
DHX36	ENSG00000174953	3	153990335	154042286	92	12	9735	1.6178	0.05285
THUMPD1	ENSG00000066654	16	20744986	20753406	20	4	9735	1.6176	0.052876
FUT6	ENSG00000156413	19	5830621	5839742	33	7	9735	1.6173	0.05291
PPEF2	ENSG00000156194	4	76781020	76823724	85	14	9735	1.6171	0.052929
DNMT3L	ENSG00000142182	21	45666222	45682099	69	18	9735	1.6163	0.053013
DGKI	ENSG00000157680	7	137065783	137531838	868	58	9735	1.6161	0.053042
NR1H3	ENSG00000025434	11	47269851	47290396	47	7	9735	1.6156	0.053091
DNAH7	ENSG00000118997	2	196602427	196933536	675	27	9735	1.615	0.053158
KHDRBS1	ENSG00000121774	1	32479430	32526451	24	14	9735	1.6148	0.053174
CFAP119	ENSG00000196118	16	30768744	30774031	7	4	9735	1.614	0.053267
LUC7L	ENSG00000007392	16	238968	279462	71	11	9735	1.6132	0.053348
FAM234B	ENSG00000084444	12	13197218	13295455	181	23	9735	1.6126	0.053411
CSN1S1	ENSG00000126545	4	70796799	70812289	35	7	9735	1.6126	0.053421
EXOC3L4	ENSG00000205436	14	103566481	103576896	30	6	9735	1.6125	0.053423
PTPN11	ENSG00000179295	12	112856155	112947717	82	13	9735	1.6118	0.053503
SOGA1	ENSG00000149639	20	35405845	35492089	114	22	9735	1.6105	0.053643
SGK3	ENSG00000104205	8	67624653	67774257	235	11	9735	1.6102	0.053673
ZNF460	ENSG00000197714	19	57791419	57804937	44	8	9735	1.6096	0.05374
TOP2B	ENSG00000077097	3	25639475	25706398	132	11	9735	1.6089	0.053824
PCM1	ENSG00000078674	8	17780349	17885478	454	21	9735	1.6088	0.05383
ZFP91-CNTF	ENSG00000255073	11	58346645	58392112	78	13	9735	1.6086	0.053852
PXDN	ENSG00000130508	2	1635659	1748624	384	44	9735	1.6085	0.053862
SPECC1L	ENSG00000100014	22	24666786	24813708	221	22	9735	1.6084	0.053874
HMX1	ENSG00000215612	4	8847802	8873543	1	1	9735	1.6079	0.05393
NAA60	ENSG00000122390	16	3493611	3536963	185	16	9735	1.6076	0.053964
RARG	ENSG00000172819	12	53604354	53626764	37	9	9735	1.6064	0.054097
MYCN	ENSG00000134323	2	16080686	16087129	8	4	9735	1.6058	0.054159
MAP3K9	ENSG00000006432	14	71189243	71276251	313	23	9735	1.6054	0.0542
GLI1	ENSG00000111087	12	57853918	57866045	32	5	9735	1.6053	0.054218
UBQLNL	ENSG00000175518	11	5535623	5537935	9	2	9735	1.605	0.05425
DNASE1	ENSG00000213918	16	3661729	3730144	172	16	9735	1.6049	0.054255
CSTF1	ENSG00000101138	20	54967427	54979518	28	8	9735	1.6048	0.054269
YWHAG	ENSG00000170027	7	75956116	75988348	70	11	9735	1.6044	0.054314
DEFB114	ENSG00000177684	6	49927962	49931818	12	3	9735	1.6042	0.054337
AZIN1	ENSG00000155096	8	103838585	103906092	180	16	9735	1.6041	0.054341
DPF2	ENSG00000133884	11	65101225	65120720	30	7	9735	1.6029	0.054475
LRRC37B	ENSG00000185158	17	30334891	30380523	41	5	9735	1.6027	0.054505
COL9A2	ENSG00000049089	1	40766159	40783488	64	11	9735	1.6026	0.054506
RAX	ENSG00000134438	18	56934267	56941318	16	3	9735	1.6019	0.054588
BID	ENSG00000015475	22	18216906	18257536	154	30	9735	1.6009	0.054696
ERCC2	ENSG00000104884	19	45853095	45874176	59	10	9735	1.6004	0.054755
DMC1	ENSG00000100206	22	38914954	38966291	76	15	9735	1.5996	0.054839
C17orf107	ENSG00000205710	17	4802713	4806227	8	3	9735	1.5996	0.054848
HMG20A	ENSG00000140382	15	77712754	77777949	110	10	9735	1.5973	0.055099
DHFR	ENSG00000228716	5	79922047	79950802	137	6	9735	1.5965	0.055184
PSMD6	ENSG00000163636	3	63996225	64009658	36	9	9735	1.5965	0.055188
SMARCAL1	ENSG00000138375	2	217277137	217347776	209	22	9735	1.5965	0.055189
NHERF4	ENSG00000172367	11	119056166	119060932	3	2	9735	1.5961	0.055235
A1BG	ENSG00000121410	19	58856544	58864865	10	1	9735	1.5959	0.055261
MRPS28	ENSG00000147586	8	80830952	80942524	137	13	9735	1.5958	0.055268
GBP1	ENSG00000117228	1	89518002	89531043	40	8	9735	1.5957	0.055279
YIPF5	ENSG00000145817	5	143537723	143550278	41	7	9735	1.5955	0.055297
ATG10	ENSG00000152348	5	81267844	81572676	490	34	9735	1.5955	0.055306
MAP6	ENSG00000171533	11	75297963	75380165	150	15	9735	1.595	0.05536
EHBP1L1	ENSG00000173442	11	65343509	65360121	27	8	9735	1.595	0.05536
GLRA3	ENSG00000145451	4	175558065	175750465	742	55	9735	1.5947	0.055385
NOL6	ENSG00000165271	9	33461439	33473928	27	7	9735	1.5944	0.05542
ARHGEF26	ENSG00000114790	3	153838792	153975616	328	19	9735	1.5933	0.055544
ANXA3	ENSG00000138772	4	79472673	79531597	133	17	9735	1.5915	0.055747
INHBA	ENSG00000122641	7	41724712	41742706	16	6	9735	1.5912	0.055786
ZKSCAN4	ENSG00000187626	6	28212401	28227011	33	9	9735	1.5907	0.055842
MAPK14	ENSG00000112062	6	35995488	36079013	197	17	9735	1.5901	0.055901
FOXO1	ENSG00000150907	13	41129804	41240734	233	17	9735	1.5896	0.055961
COIL	ENSG00000121058	17	55015548	55038415	63	16	9735	1.5893	0.056
METTL5	ENSG00000138382	2	170666591	170681441	49	10	9735	1.5891	0.056014
CPLX3	ENSG00000213578	15	75118888	75124141	8	4	9735	1.5882	0.05612
SLC14A1	ENSG00000141469	18	43304092	43332485	117	7	9735	1.5871	0.05625
OR51E2	ENSG00000167332	11	4701401	4719084	68	13	9735	1.5861	0.056358
RGPD1	ENSG00000187627	2	87135076	87241104	15	5	9735	1.5848	0.056507
ABCC4	ENSG00000125257	13	95672083	95953687	1111	85	9735	1.5846	0.056524
EBF1	ENSG00000164330	5	158122928	158526769	763	55	9735	1.5836	0.056641
PDXP	ENSG00000241360	22	38054734	38062941	18	3	9735	1.5836	0.056642
PLIN1	ENSG00000166819	15	90207596	90222658	37	10	9735	1.5835	0.056657
EHBP1	ENSG00000115504	2	62900986	63273622	404	32	9735	1.5832	0.056692
G6PC1	ENSG00000131482	17	41052814	41065386	25	4	9735	1.583	0.056706
SOX12	ENSG00000177732	20	306207	310865	12	3	9735	1.583	0.056708
TBC1D22A	ENSG00000054611	22	47158518	47571336	1490	85	9735	1.5804	0.057008
ECM1	ENSG00000143369	1	150480538	150486265	14	5	9735	1.5798	0.057076
NMI	ENSG00000123609	2	152126979	152146571	72	8	9735	1.5797	0.057086
CCDC170	ENSG00000120262	6	151815165	151942328	511	35	9735	1.5797	0.057091
ARHGEF3	ENSG00000163947	3	56761446	57113357	1082	86	9735	1.5791	0.057152
OARD1	ENSG00000124596	6	41001366	41065526	149	14	9735	1.5791	0.057157
CIB2	ENSG00000136425	15	78396948	78423886	95	15	9735	1.5782	0.057255
PPIH	ENSG00000171960	1	43124096	43142429	31	8	9735	1.5782	0.05726
CD3E	ENSG00000198851	11	118175260	118186890	31	7	9735	1.5778	0.057303
LRRN3	ENSG00000173114	7	110731062	110765510	56	8	9735	1.5778	0.057305
RIPK3	ENSG00000129465	14	24805227	24809251	15	2	9735	1.5773	0.057364
CYSLTR2	ENSG00000152207	13	49280951	49283498	2	1	9735	1.5772	0.057371
MYCL	ENSG00000116990	1	40361098	40367928	14	7	9735	1.5771	0.05739
ZMYND10	ENSG00000004838	3	50378541	50384283	3	1	9735	1.577	0.057399
EGFR	ENSG00000146648	7	55086714	55324313	730	89	9735	1.577	0.057399
TOMM5	ENSG00000175768	9	37582643	37592639	22	4	9735	1.5767	0.057437
UCP1	ENSG00000109424	4	141480588	141489959	16	3	9735	1.5766	0.05744
MADD	ENSG00000110514	11	47290712	47351582	132	14	9735	1.5765	0.05746
HERPUD1	ENSG00000051108	16	56965960	56977798	30	6	9735	1.5764	0.057466
IQCN	ENSG00000130518	19	18367908	18385319	95	10	9735	1.5759	0.057522
PSTPIP1	ENSG00000140368	15	77285700	77329673	100	17	9735	1.5759	0.057528
ENSA	ENSG00000143420	1	150573327	150602088	56	11	9735	1.5757	0.057553
NFIB	ENSG00000147862	9	14081842	14398982	702	112	9735	1.5757	0.057553
CTSK	ENSG00000143387	1	150768684	150780799	11	3	9735	1.5756	0.057558
ARHGAP10	ENSG00000071205	4	148653214	148993931	696	44	9735	1.5751	0.057614
GBP7	ENSG00000213512	1	89597434	89641723	82	9	9735	1.5747	0.057666
FCHSD1	ENSG00000197948	5	141018869	141030986	50	13	9735	1.574	0.05774
KRTAP10-5	ENSG00000241123	21	45999332	46000481	7	2	9735	1.5731	0.057844
MTARC2	ENSG00000117791	1	220921567	220958150	103	9	9735	1.573	0.057862
ORMDL3	ENSG00000172057	17	38077294	38083854	10	5	9735	1.5728	0.057888
CEBPG	ENSG00000153879	19	33864236	33873592	22	8	9735	1.5718	0.058002
RIMKLB	ENSG00000166532	12	8834196	8935691	101	17	9735	1.5717	0.058009
RSRP1	ENSG00000117616	1	25568728	25664704	52	7	9735	1.5713	0.058058
GINM1	ENSG00000055211	6	149887430	149912884	23	5	9735	1.5704	0.058156
ZSWIM2	ENSG00000163012	2	187692562	187713935	91	4	9735	1.5703	0.058172
HLX	ENSG00000136630	1	221051699	221058401	21	5	9735	1.5699	0.058217
OR7D2	ENSG00000188000	19	9296279	9299493	7	4	9735	1.5698	0.05823
CCDC184	ENSG00000177875	12	48577366	48579709	5	2	9735	1.5697	0.058238
RNF13	ENSG00000082996	3	149530495	149679926	295	21	9735	1.5697	0.058241
CUX2	ENSG00000111249	12	111471828	111788358	403	32	9735	1.5696	0.058249
MERTK	ENSG00000153208	2	112656056	112787138	448	18	9735	1.5695	0.058265
EPS15L1	ENSG00000127527	19	16466050	16582896	197	24	9735	1.5695	0.05827
IL26	ENSG00000111536	12	68595131	68619601	63	11	9735	1.5691	0.058309
OLFML3	ENSG00000116774	1	114522063	114524876	6	4	9735	1.5691	0.058311
SPECC1L-ADORA2A	ENSG00000258555	22	24666866	24838324	273	19	9735	1.5689	0.058339
CD33	ENSG00000105383	19	51728320	51747115	30	9	9735	1.5687	0.058364
BCAN	ENSG00000132692	1	156611182	156629324	31	8	9735	1.5684	0.05839
ARID4A	ENSG00000032219	14	58765103	58840605	103	14	9735	1.5682	0.058422
PTPN22	ENSG00000134242	1	114356433	114414381	103	14	9735	1.5681	0.058424
UGT2B7	ENSG00000171234	4	69917081	69978705	357	10	9735	1.5675	0.058504
REPS1	ENSG00000135597	6	139224630	139309398	287	16	9735	1.5672	0.058532
CIAO3	ENSG00000103245	16	779753	791329	28	5	9735	1.5664	0.058622
ZC3H13	ENSG00000123200	13	46528600	46626894	190	14	9735	1.5656	0.058721
CSN2	ENSG00000135222	4	70820974	70826725	13	3	9735	1.5653	0.058762
SHISAL2A	ENSG00000182183	1	53099016	53135355	82	17	9735	1.5652	0.058768
TTPA	ENSG00000137561	8	63961112	63998612	97	14	9735	1.5637	0.058946
ZNF615	ENSG00000197619	19	52494585	52511483	60	6	9735	1.5633	0.058986
KRBA1	ENSG00000133619	7	149411872	149431664	52	5	9735	1.5633	0.058995
CDK5RAP2	ENSG00000136861	9	123151147	123342448	255	19	9735	1.5627	0.059063
GGH	ENSG00000137563	8	63927638	63951730	99	11	9735	1.562	0.059143
ARHGEF33	ENSG00000214694	2	39117021	39202590	141	21	9735	1.5598	0.059401
PCARE	ENSG00000179270	2	29283842	29297127	62	9	9735	1.5596	0.059427
IMP4	ENSG00000136718	2	131099798	131105383	8	3	9735	1.5592	0.059472
HAGHL	ENSG00000103253	16	776936	785525	26	4	9735	1.559	0.059493
ITPR3	ENSG00000096433	6	33588142	33664351	340	38	9735	1.5589	0.05951
GPR61	ENSG00000156097	1	110082494	110091028	10	3	9735	1.5589	0.059512
CDK14	ENSG00000058091	7	90095738	90839905	2270	65	9735	1.5584	0.059566
TEX12	ENSG00000150783	11	112038095	112043282	13	5	9735	1.5579	0.059625
F11R	ENSG00000158769	1	160965001	160991138	70	7	9735	1.5578	0.059645
ZNF273	ENSG00000198039	7	64330550	64391344	232	14	9735	1.5573	0.059699
TP53INP2	ENSG00000078804	20	33292094	33301243	9	3	9735	1.5569	0.059743
KLHL23	ENSG00000213160	2	170550998	170633499	370	26	9735	1.5563	0.059818
SOSTDC1	ENSG00000171243	7	16501106	16570205	270	24	9735	1.5559	0.059868
JAML	ENSG00000160593	11	118064455	118095809	86	7	9735	1.5546	0.060018
TMEM39B	ENSG00000121775	1	32537632	32568467	43	7	9735	1.5542	0.060072
CACNB4	ENSG00000182389	2	152689290	152955593	630	31	9735	1.5541	0.060078
NUP107	ENSG00000111581	12	69080514	69136785	135	18	9735	1.5541	0.060086
GRTP1	ENSG00000139835	13	113978505	114018446	112	16	9735	1.5538	0.060122
CD53	ENSG00000143119	1	111415775	111442550	82	11	9735	1.5523	0.060295
TAF4B	ENSG00000141384	18	23805900	23971649	422	26	9735	1.5522	0.060303
BTN3A3	ENSG00000111801	6	26440700	26453643	35	9	9735	1.5521	0.060315
MAB21L2	ENSG00000181541	4	151503077	151505843	3	2	9735	1.5521	0.060324
BPIFA2	ENSG00000131050	20	31749574	31769218	31	4	9735	1.5518	0.060358
CALM3	ENSG00000160014	19	47104331	47114050	17	6	9735	1.5518	0.060359
OR7A17	ENSG00000185385	19	14991138	14992264	9	3	9735	1.5512	0.060423
ZBTB38	ENSG00000177311	3	141043055	141168634	254	23	9735	1.5509	0.060458
ZSCAN1	ENSG00000152467	19	58545400	58565999	43	7	9735	1.5509	0.060464
CHRM1	ENSG00000168539	11	62676151	62689279	26	7	9735	1.5504	0.060521
SSX2IP	ENSG00000117155	1	85109390	85156486	117	14	9735	1.5503	0.060531
GLRA1	ENSG00000145888	5	151202074	151304403	205	12	9735	1.55	0.060565
SUN2	ENSG00000100242	22	39130730	39190148	114	21	9735	1.5499	0.06058
SCARF2	ENSG00000244486	22	20778874	20792146	42	9	9735	1.5498	0.060598
AHSA1	ENSG00000100591	14	77924213	77935817	54	7	9735	1.5497	0.060612
TMPRSS3	ENSG00000160183	21	43791999	43816955	109	27	9735	1.5492	0.060668
ERCC3	ENSG00000163161	2	128014866	128051752	88	17	9735	1.5489	0.060704
NCLN	ENSG00000125912	19	3185561	3209573	96	8	9735	1.5486	0.060738
L3MBTL2	ENSG00000100395	22	41601209	41627275	89	5	9735	1.5486	0.060744
CEP162	ENSG00000135315	6	84833960	84937353	198	15	9735	1.5478	0.060837
SCNM1	ENSG00000163156	1	151129140	151142773	11	5	9735	1.5477	0.06085
DGKH	ENSG00000102780	13	42614176	42830714	804	37	9735	1.5464	0.061001
DLX5	ENSG00000105880	7	96649704	96654409	10	6	9735	1.5459	0.061061
WDR49	ENSG00000174776	3	167196472	167371771	287	31	9735	1.5459	0.061064
ARAP3	ENSG00000120318	5	141032968	141061788	88	20	9735	1.5441	0.061276
NOVA1	ENSG00000139910	14	26912299	27066960	239	12	9735	1.5433	0.061384
FRMD4A	ENSG00000151474	10	13685706	14504141	3405	234	9735	1.5427	0.061448
CCNJ	ENSG00000107443	10	97803151	97820627	28	9	9735	1.5408	0.061683
RNF215	ENSG00000099999	22	30773835	30817760	125	18	9735	1.5399	0.061796
CCDC25	ENSG00000147419	8	27590835	27630170	140	11	9735	1.5391	0.061892
LBH	ENSG00000213626	2	30454397	30546596	317	29	9735	1.5388	0.061925
FLOT1	ENSG00000137312	6	30695486	30710510	75	5	9735	1.5384	0.061978
SUZ12	ENSG00000178691	17	30264037	30328064	160	6	9735	1.5383	0.061993
PKNOX1	ENSG00000160199	21	44394620	44453691	294	16	9735	1.5381	0.062011
C4orf47	ENSG00000205129	4	186347394	186370980	67	9	9735	1.5377	0.062055
TBC1D2	ENSG00000095383	9	100961311	101017915	233	27	9735	1.5376	0.062076
FADS2	ENSG00000134824	11	61560452	61634826	157	16	9735	1.5375	0.062083
CPXM2	ENSG00000121898	10	125465723	125699783	866	93	9735	1.5375	0.062089
BORCS7	ENSG00000166275	10	104613980	104624718	26	7	9735	1.5374	0.062102
TRAPPC3L	ENSG00000173626	6	116816152	116866773	147	13	9735	1.5371	0.062131
CCDC115	ENSG00000136710	2	131095814	131099922	4	2	9735	1.537	0.06215
TUBA3D	ENSG00000075886	2	132233666	132240507	24	1	9735	1.5365	0.062203
SPSB4	ENSG00000175093	3	140770244	140867453	191	19	9735	1.5364	0.062226
KIF11	ENSG00000138160	10	94353043	94415150	242	23	9735	1.5358	0.062288
LIMCH1	ENSG00000064042	4	41361624	41702061	789	58	9735	1.535	0.062393
SPACA9	ENSG00000165698	9	135753414	135765588	16	5	9735	1.5349	0.062399
SBF1	ENSG00000100241	22	50883429	50913454	84	16	9735	1.5347	0.062427
ZNF611	ENSG00000213020	19	53206066	53238326	143	15	9735	1.5343	0.062484
CASC3	ENSG00000108349	17	38296571	38328436	46	7	9735	1.534	0.062521
AP4B1	ENSG00000134262	1	114437370	114447823	17	6	9735	1.5339	0.062525
OR4C11	ENSG00000172188	11	55370830	55371874	4	2	9735	1.5336	0.062558
FAM227A	ENSG00000184949	22	38974125	39052634	174	12	9735	1.5333	0.062602
UPK3B	ENSG00000243566	7	76139745	76648340	1108	63	9735	1.5321	0.062745
FOXN2	ENSG00000170802	2	48541776	48606433	204	20	9735	1.532	0.062759
ULK1	ENSG00000177169	12	132379196	132407712	65	10	9735	1.5314	0.062841
NR1H4	ENSG00000012504	12	100867486	100958191	163	20	9735	1.5313	0.062846
UNC45A	ENSG00000140553	15	91473410	91497323	82	11	9735	1.5308	0.06291
SCGB1C1	ENSG00000188076	11	193080	194573	1	1	9735	1.5308	0.06291
AMH	ENSG00000104899	19	2249308	2252072	8	3	9735	1.5307	0.062919
CISD2	ENSG00000145354	4	103790135	103810399	33	4	9735	1.5303	0.062971
HPSE2	ENSG00000172987	10	100218875	100995619	1851	48	9735	1.53	0.063009
DTX4	ENSG00000110042	11	58938903	58976060	61	10	9735	1.5297	0.063046
KLK4	ENSG00000167749	19	51409608	51413994	20	6	9735	1.5294	0.063084
TEKTIP1	ENSG00000183397	19	3539152	3544028	12	4	9735	1.5284	0.063205
MPEG1	ENSG00000197629	11	58975983	58980424	8	3	9735	1.5283	0.063222
ATG16L1	ENSG00000085978	2	234118697	234204320	221	21	9735	1.5281	0.06324
PIK3R2	ENSG00000105647	19	18263928	18281350	34	7	9735	1.5281	0.06324
DDB2	ENSG00000134574	11	47236493	47260767	56	8	9735	1.5279	0.063269
ALDH3A1	ENSG00000108602	17	19641297	19652256	15	4	9735	1.5277	0.063293
ABRACL	ENSG00000146386	6	139349819	139364439	50	10	9735	1.5265	0.063448
RFX6	ENSG00000185002	6	117198375	117253326	172	15	9735	1.5262	0.063483
HOXA6	ENSG00000106006	7	27185015	27190222	15	3	9735	1.5256	0.063551
ABCB6	ENSG00000115657	2	220074490	220083712	9	4	9735	1.5254	0.063576
REXO4	ENSG00000148300	9	136271186	136283164	57	4	9735	1.5248	0.063655
MKS1	ENSG00000011143	17	56282803	56296966	20	6	9735	1.524	0.063749
PDE11A	ENSG00000128655	2	178487980	178973066	1723	47	9735	1.5238	0.06378
ATXN7	ENSG00000163635	3	63850233	63989138	255	22	9735	1.5234	0.063827
SEL1L3	ENSG00000091490	4	25749055	25865382	263	38	9735	1.5234	0.06383
CCSER2	ENSG00000107771	10	86088342	86278273	548	20	9735	1.5231	0.063862
PRUNE1	ENSG00000143363	1	150980896	151008189	75	18	9735	1.5231	0.063873
LMNB1	ENSG00000113368	5	126112315	126172712	172	22	9735	1.5228	0.063904
FTCD	ENSG00000160282	21	47556176	47575481	94	26	9735	1.5222	0.06398
PNLIP	ENSG00000175535	10	118305443	118327367	30	5	9735	1.5221	0.063991
USP35	ENSG00000118369	11	77899858	77925757	48	8	9735	1.522	0.064002
PFKP	ENSG00000067057	10	3108525	3179904	528	55	9735	1.5213	0.064089
RHBDL1	ENSG00000103269	16	725666	728268	1	1	9735	1.5212	0.06411
MSL1	ENSG00000188895	17	38278551	38293042	24	5	9735	1.521	0.06413
USP54	ENSG00000166348	10	75257296	75385711	183	7	9735	1.5209	0.064139
MORF4L1	ENSG00000185787	15	79102829	79190475	342	16	9735	1.5208	0.064156
CTSS	ENSG00000163131	1	150702672	150738433	67	9	9735	1.5206	0.064177
TLCD3B	ENSG00000149926	16	30035748	30064299	46	6	9735	1.5206	0.064186
NDC80	ENSG00000080986	18	2571510	2616634	127	15	9735	1.5205	0.064196
ODF2L	ENSG00000122417	1	86814344	86862023	128	13	9735	1.5203	0.064217
NDRG3	ENSG00000101079	20	35280169	35374481	94	31	9735	1.5202	0.064232
PAPSS2	ENSG00000198682	10	89419370	89507462	268	25	9735	1.52	0.064255
IRAG2	ENSG00000118308	12	25173936	25261268	348	47	9735	1.5197	0.064288
LGALS1	ENSG00000100097	22	38071615	38075813	8	3	9735	1.5195	0.064318
SUSD2	ENSG00000099994	22	24577227	24585078	23	7	9735	1.5192	0.06436
SLC22A18	ENSG00000110628	11	2920951	2946476	100	21	9735	1.5187	0.064423
RHD	ENSG00000187010	1	25598884	25656936	28	3	9735	1.5186	0.064432
ATP10A	ENSG00000206190	15	25922420	26110317	810	79	9735	1.5184	0.064451
NRAP	ENSG00000197893	10	115348475	115423886	274	21	9735	1.5177	0.064542
PLA2G4D	ENSG00000159337	15	42359207	42386752	121	8	9735	1.5162	0.064737
PTMA	ENSG00000187514	2	232571605	232578251	26	6	9735	1.516	0.064762
PHKG2	ENSG00000156873	16	30759591	30772490	5	3	9735	1.5149	0.064893
NUDT4	ENSG00000173598	12	93771659	93797024	73	11	9735	1.5148	0.064905
SMC1B	ENSG00000077935	22	45739944	45809500	186	11	9735	1.5145	0.064956
NUDT21	ENSG00000167005	16	56463045	56486111	37	8	9735	1.5138	0.065038
SEMA4D	ENSG00000187764	9	91975702	92113045	484	47	9735	1.5136	0.065066
C16orf74	ENSG00000154102	16	85723690	85784735	218	19	9735	1.5134	0.065085
TOMM20	ENSG00000173726	1	235272651	235292251	47	6	9735	1.5134	0.065091
QTRT1	ENSG00000213339	19	10812106	10824113	23	5	9735	1.513	0.06514
OR52N4	ENSG00000181074	11	5775923	5776959	6	2	9735	1.5127	0.065182
VPS26C	ENSG00000157538	21	38595721	38640262	99	20	9735	1.5117	0.065302
LMBR1L	ENSG00000139636	12	49490919	49504683	12	3	9735	1.5109	0.065412
MAL	ENSG00000172005	2	95691422	95719737	25	8	9735	1.5106	0.065441
SULT1C4	ENSG00000198075	2	108994367	109004513	19	5	9735	1.5101	0.065503
CLCA4	ENSG00000016602	1	87012761	87046437	81	15	9735	1.5098	0.065547
TRIM9	ENSG00000100505	14	51441980	51562779	480	43	9735	1.5098	0.065548
RALGAPA2	ENSG00000188559	20	20370196	20693131	391	22	9735	1.5097	0.065558
RNF212B	ENSG00000215277	14	23654525	23742686	310	29	9735	1.5092	0.065621
RREB1	ENSG00000124782	6	7107830	7252213	272	31	9735	1.5085	0.065717
YBX1	ENSG00000065978	1	43148098	43168020	33	10	9735	1.5081	0.06577
BCO2	ENSG00000197580	11	112046190	112095422	101	14	9735	1.508	0.065779
S1PR4	ENSG00000125910	19	3172344	3180329	15	6	9735	1.506	0.066031
TFCP2	ENSG00000135457	12	51487446	51566926	222	21	9735	1.5051	0.066143
SENP7	ENSG00000138468	3	101043049	101232085	528	11	9735	1.5029	0.066433
APOBEC3A	ENSG00000128383	22	39348746	39359188	24	8	9735	1.5027	0.066454
KCNH7	ENSG00000184611	2	163227917	163695240	807	45	9735	1.5022	0.066521
PLAC9	ENSG00000189129	10	81891438	81905115	75	13	9735	1.502	0.066551
RALGAPB	ENSG00000170471	20	37101459	37207504	170	17	9735	1.5018	0.066578
SEC16A	ENSG00000148396	9	139334549	139372141	97	17	9735	1.5009	0.066692
PARVA	ENSG00000197702	11	12398732	12552348	457	62	9735	1.5008	0.066705
POU2F1	ENSG00000143190	1	167190066	167396582	360	22	9735	1.4993	0.066902
MNDA	ENSG00000163563	1	158801107	158819296	38	8	9735	1.4992	0.066909
CDC42SE1	ENSG00000197622	1	151023447	151042801	28	9	9735	1.4989	0.066947
DCAF10	ENSG00000122741	9	37800499	37867663	184	6	9735	1.4982	0.067045
HEATR3	ENSG00000155393	16	50099852	50140298	109	9	9735	1.4974	0.067142
IQSEC1	ENSG00000144711	3	12938719	13114617	503	62	9735	1.4963	0.067282
STAMBPL1	ENSG00000138134	10	90639491	90734910	201	23	9735	1.4962	0.067297
ISLR	ENSG00000129009	15	74466012	74469213	9	2	9735	1.4961	0.067318
HUNK	ENSG00000142149	21	33245628	33416946	573	57	9735	1.4958	0.067357
CEACAM3	ENSG00000170956	19	42300369	42315591	43	3	9735	1.495	0.067458
ZNF221	ENSG00000159905	19	44455375	44471861	49	9	9735	1.4942	0.06756
FZD3	ENSG00000104290	8	28351729	28431775	130	5	9735	1.4932	0.067694
PTGS2	ENSG00000073756	1	186640923	186649559	17	6	9735	1.4931	0.067701
AKAP3	ENSG00000111254	12	4724674	4758213	142	14	9735	1.4919	0.067856
CHD7	ENSG00000171316	8	61591337	61779465	349	18	9735	1.4917	0.067889
SHOC2	ENSG00000108061	10	112679301	112773425	188	23	9735	1.4914	0.067922
NLRP11	ENSG00000179873	19	56296770	56348166	283	42	9735	1.4909	0.067999
MRAP2	ENSG00000135324	6	84743475	84800600	146	14	9735	1.4906	0.068027
SFTA2	ENSG00000196260	6	30899130	30899952	5	2	9735	1.4906	0.068034
UBN1	ENSG00000118900	16	4896666	4932361	137	18	9735	1.4905	0.068048
OR2C3	ENSG00000196242	1	247693434	247697141	12	4	9735	1.4902	0.068082
FGD2	ENSG00000146192	6	36973422	36996846	71	19	9735	1.49	0.068117
CCDC154	ENSG00000197599	16	1484384	1494557	70	13	9735	1.4895	0.068176
CNBP	ENSG00000169714	3	128888327	128902765	14	6	9735	1.4895	0.06818
HCN4	ENSG00000138622	15	73612200	73661605	140	25	9735	1.4889	0.068253
VGLL4	ENSG00000144560	3	11597544	11762220	595	44	9735	1.4884	0.068326
UBE3B	ENSG00000151148	12	109915207	109974507	153	19	9735	1.4881	0.068359
HSD11B1	ENSG00000117594	1	209859510	209908295	95	12	9735	1.4881	0.068367
INCA1	ENSG00000196388	17	4891425	4900905	25	7	9735	1.4878	0.068404
JMJD7-PLA2G4B	ENSG00000168970	15	42120293	42140353	70	10	9735	1.4877	0.068409
PLA2G4B	ENSG00000243708	15	42120283	42140345	70	10	9735	1.4877	0.068409
KLC4	ENSG00000137171	6	43008515	43042837	80	10	9735	1.487	0.068504
TGFBRAP1	ENSG00000135966	2	105880871	105946491	196	24	9735	1.4867	0.068547
LPO	ENSG00000167419	17	56295909	56345879	78	15	9735	1.4863	0.068597
ACR	ENSG00000100312	22	51176624	51183762	18	6	9735	1.4861	0.068623
RBAK-RBAKDN	ENSG00000272968	7	5023349	5112852	376	20	9735	1.4855	0.068709
FEZ1	ENSG00000149557	11	125315646	125366213	112	16	9735	1.485	0.068768
SYNPO2	ENSG00000172403	4	119809996	119982402	554	51	9735	1.4848	0.068805
LRRK1	ENSG00000154237	15	101459420	101610317	562	39	9735	1.4846	0.068825
CBLL1	ENSG00000105879	7	107384142	107402112	30	5	9735	1.4842	0.06888
ASAP3	ENSG00000088280	1	23755056	23811061	115	14	9735	1.4836	0.068957
PSMD11	ENSG00000108671	17	30771279	30810336	37	8	9735	1.4832	0.069004
DNAJC30	ENSG00000176410	7	73095299	73097783	13	3	9735	1.4829	0.069054
GGA3	ENSG00000125447	17	73232694	73258444	42	5	9735	1.4826	0.069093
PNRC1	ENSG00000146278	6	89790470	89794879	6	1	9735	1.4814	0.069256
OR7D4	ENSG00000174667	19	9324526	9325542	3	1	9735	1.481	0.069301
ZC3H14	ENSG00000100722	14	89029253	89079853	84	14	9735	1.4808	0.069331
CFAP52	ENSG00000166596	17	9479944	9546776	90	17	9735	1.4791	0.069559
TRIM64C	ENSG00000214891	11	49075266	49080664	14	4	9735	1.4784	0.069654
VIPAS39	ENSG00000151445	14	77893018	77924295	59	9	9735	1.4781	0.069693
COL21A1	ENSG00000124749	6	55921388	56258892	1395	52	9735	1.4779	0.069711
OXT	ENSG00000101405	20	3052266	3053163	3	2	9735	1.4779	0.069713
UBE4A	ENSG00000110344	11	118230300	118269926	63	11	9735	1.4778	0.069725
NAP1L5	ENSG00000177432	4	89617066	89619386	6	3	9735	1.4773	0.069791
PSMB1	ENSG00000008018	6	170844205	170862429	59	7	9735	1.477	0.069832
TOM1L1	ENSG00000141198	17	52976748	53039310	185	16	9735	1.4766	0.069888
EMCN	ENSG00000164035	4	101316498	101801283	1658	49	9735	1.4761	0.069964
GSTM1	ENSG00000134184	1	110230436	110251661	61	12	9735	1.4754	0.070051
TPD52	ENSG00000076554	8	80870571	81143467	709	34	9735	1.4751	0.070088
PPP5C	ENSG00000011485	19	46850251	46896238	117	16	9735	1.4741	0.070226
GDPD3	ENSG00000102886	16	30116131	30125177	15	6	9735	1.4723	0.070466
COL9A1	ENSG00000112280	6	70924764	71012786	379	31	9735	1.4723	0.070466
TUBA4A	ENSG00000127824	2	220114433	220142892	62	7	9735	1.472	0.070515
UBAP1L	ENSG00000246922	15	65385338	65407535	20	7	9735	1.4709	0.070662
MYH7B	ENSG00000078814	20	33563206	33590240	66	8	9735	1.4708	0.070673
SRD5A3	ENSG00000128039	4	56212276	56239263	79	13	9735	1.4699	0.070798
EQTN	ENSG00000120160	9	27284656	27297137	54	9	9735	1.4693	0.070875
C1QTNF4	ENSG00000172247	11	47611216	47616211	4	2	9735	1.4691	0.070899
TICAM1	ENSG00000127666	19	4815944	4831716	47	10	9735	1.469	0.070916
TMPRSS15	ENSG00000154646	21	19641433	19858197	650	74	9735	1.469	0.070917
NECAB2	ENSG00000103154	16	84002237	84036381	268	20	9735	1.4689	0.070931
BCDIN3D	ENSG00000186666	12	50231573	50236912	11	4	9735	1.4681	0.071036
OR10AD1	ENSG00000172640	12	48596081	48597170	11	2	9735	1.4679	0.071068
CD58	ENSG00000116815	1	117057157	117113661	56	9	9735	1.4674	0.071133
CFTR	ENSG00000001626	7	117105838	117356025	411	23	9735	1.4665	0.071251
MLLT11	ENSG00000213190	1	151030234	151040970	16	5	9735	1.465	0.071459
BRK1	ENSG00000254999	3	10157276	10168874	49	4	9735	1.465	0.071463
LRRC27	ENSG00000148814	10	134145614	134195010	197	18	9735	1.4641	0.071588
HBQ1	ENSG00000086506	16	230452	231180	3	1	9735	1.4639	0.071614
HOMER2	ENSG00000103942	15	83509838	83654661	306	25	9735	1.4638	0.071626
SLC25A18	ENSG00000182902	22	18043139	18073760	78	15	9735	1.4634	0.07168
DACT2	ENSG00000164488	6	168693510	168720434	108	27	9735	1.4633	0.071697
CNTF	ENSG00000242689	11	58390146	58393198	5	2	9735	1.463	0.071737
RAB40C	ENSG00000197562	16	639357	679272	120	8	9735	1.4624	0.071815
TRIM14	ENSG00000106785	9	100831557	100881494	102	19	9735	1.4624	0.071816
STX10	ENSG00000104915	19	13254872	13261197	10	4	9735	1.4622	0.071848
EIF2AK3	ENSG00000172071	2	88856259	88927094	78	13	9735	1.4621	0.071851
SLF1	ENSG00000133302	5	93954052	94075141	326	19	9735	1.4618	0.071898
AASDHPPT	ENSG00000149313	11	105946228	105969437	35	7	9735	1.4618	0.071901
SLC22A11	ENSG00000168065	11	64323098	64340347	20	3	9735	1.461	0.07201
LETMD1	ENSG00000050426	12	51441745	51454207	34	5	9735	1.4606	0.072061
SPZ1	ENSG00000164299	5	79615444	79617661	10	5	9735	1.4602	0.072112
POLQ	ENSG00000051341	3	121150278	121264853	230	19	9735	1.4583	0.072378
DNAH3	ENSG00000158486	16	20944433	21170762	575	34	9735	1.4578	0.072451
SEC13	ENSG00000157020	3	10334815	10362862	84	13	9735	1.4577	0.072458
MUC20	ENSG00000176945	3	195447753	195467994	73	11	9735	1.4576	0.072472
TET3	ENSG00000187605	2	74229840	74335303	192	13	9735	1.4562	0.072675
ATP5PO	ENSG00000241837	21	35275757	35288284	40	9	9735	1.456	0.07269
ZDHHC4	ENSG00000136247	7	6617065	6629005	30	5	9735	1.4558	0.072721
SLC9B1	ENSG00000164037	4	103806205	103940896	263	7	9735	1.4556	0.072755
ASB2	ENSG00000100628	14	94400499	94443137	151	24	9735	1.4556	0.072757
RASA1	ENSG00000145715	5	86563705	86687748	161	16	9735	1.4545	0.072898
ACSS1	ENSG00000154930	20	24986868	25039616	136	23	9735	1.4545	0.072907
ANKFN1	ENSG00000153930	17	54188319	54589020	877	49	9735	1.4537	0.073013
IQCF2	ENSG00000184345	3	51895645	51897440	2	1	9735	1.4537	0.073018
ZNF513	ENSG00000163795	2	27600098	27603657	3	2	9735	1.4531	0.0731
GRID2IP	ENSG00000215045	7	6537093	6591067	168	33	9735	1.453	0.073108
CFL1	ENSG00000172757	11	65590493	65629497	72	13	9735	1.4529	0.073133
TYMP	ENSG00000025708	22	50964181	50968485	11	5	9735	1.4526	0.073171
PHOSPHO2	ENSG00000144362	2	170550975	170558218	10	3	9735	1.4524	0.073197
CLDN11	ENSG00000013297	3	170136653	170578169	1152	68	9735	1.4521	0.073234
CACNA1A	ENSG00000141837	19	13317256	13734804	1471	154	9735	1.4521	0.073241
APOBEC4	ENSG00000173627	1	183615541	183622451	36	2	9735	1.4519	0.073258
GLIS1	ENSG00000174332	1	53971910	54199877	613	38	9735	1.4518	0.073273
SNX4	ENSG00000114520	3	125165495	125239041	224	18	9735	1.4517	0.073294
ANXA11	ENSG00000122359	10	81910645	81965328	213	21	9735	1.4514	0.073338
CYCS	ENSG00000172115	7	25159710	25164980	8	3	9735	1.4513	0.073342
PRRG2	ENSG00000126460	19	50083903	50094272	30	4	9735	1.4512	0.073359
TICRR	ENSG00000140534	15	90118713	90174287	130	11	9735	1.4507	0.073431
ERN2	ENSG00000134398	16	23701647	23724821	48	13	9735	1.4506	0.073451
NOX3	ENSG00000074771	6	155716504	155777037	197	47	9735	1.4504	0.073476
CITED4	ENSG00000179862	1	41326729	41328018	9	2	9735	1.4495	0.073594
FOXH1	ENSG00000160973	8	145698795	145701718	2	1	9735	1.4494	0.073608
PUS7L	ENSG00000129317	12	44122410	44152620	91	9	9735	1.4487	0.073715
TNFRSF11B	ENSG00000164761	8	119935796	119964439	111	16	9735	1.4486	0.073718
SCD5	ENSG00000145284	4	83550692	83720010	809	50	9735	1.4486	0.07373
TBC1D26	ENSG00000214946	17	15635561	15649476	21	4	9735	1.4484	0.073749
H3C12	ENSG00000197153	6	27858093	27860884	7	2	9735	1.4483	0.073773
AZI2	ENSG00000163512	3	28356494	28390618	33	6	9735	1.4481	0.073801
RAPGEF2	ENSG00000109756	4	160025330	160281321	460	32	9735	1.4477	0.073856
CSTA	ENSG00000121552	3	122044091	122060819	53	9	9735	1.4476	0.073865
TEX36	ENSG00000175018	10	127265091	127371713	201	23	9735	1.4475	0.073878
ZC3H12D	ENSG00000178199	6	149768794	149806197	152	8	9735	1.4463	0.074048
CFAP53	ENSG00000172361	18	47753563	47792892	92	8	9735	1.4461	0.074073
FGF19	ENSG00000162344	11	69513000	69519410	6	3	9735	1.4456	0.07415
TNNT3	ENSG00000130595	11	1940792	1959936	76	17	9735	1.4454	0.074174
GABRR1	ENSG00000146276	6	89887220	89940997	237	29	9735	1.4452	0.074201
ALG14	ENSG00000172339	1	95439963	95538501	259	21	9735	1.4451	0.074217
DHX15	ENSG00000109606	4	24519064	24586173	161	20	9735	1.4449	0.074237
TSPYL1	ENSG00000189241	6	116597741	116601066	9	3	9735	1.4448	0.074256
LGALS7B	ENSG00000178934	19	39279851	39282389	1	1	9735	1.4448	0.07426
ETV3L	ENSG00000253831	1	157061836	157069600	29	9	9735	1.4447	0.074267
SPRYD3	ENSG00000167778	12	53458388	53473204	28	8	9735	1.4445	0.074302
MEX3D	ENSG00000181588	19	1554668	1568057	12	6	9735	1.4438	0.074401
DDX23	ENSG00000174243	12	49223547	49246625	42	8	9735	1.4432	0.074479
CTRB1	ENSG00000168925	16	75252898	75258822	30	7	9735	1.4432	0.07448
LY6G6C	ENSG00000204421	6	31686425	31689622	1	1	9735	1.4432	0.07448
KDELR2	ENSG00000136240	7	6485584	6523873	151	26	9735	1.4432	0.074482
MRPL49	ENSG00000149792	11	64889655	64894843	6	3	9735	1.4425	0.074577
APOD	ENSG00000189058	3	195295573	195311076	58	12	9735	1.4424	0.074595
MMP7	ENSG00000137673	11	102391239	102401484	38	7	9735	1.4418	0.074683
PGAP6	ENSG00000129925	16	420773	437113	78	10	9735	1.4415	0.074716
ITGB8	ENSG00000105855	7	20370325	20455377	330	21	9735	1.441	0.074799
PITPNM3	ENSG00000091622	17	6354584	6459814	344	27	9735	1.4404	0.074874
GLRX	ENSG00000173221	5	95087023	95158709	169	28	9735	1.4403	0.074894
ANKRD28	ENSG00000206560	3	15708743	15901278	373	13	9735	1.4403	0.074898
TTC28	ENSG00000100154	22	28374004	29075853	1208	35	9735	1.4402	0.074899
EID2	ENSG00000176396	19	40028890	40030870	6	3	9735	1.4398	0.074968
ADAM20	ENSG00000134007	14	70989075	71001732	34	7	9735	1.4392	0.075044
SULT1A2	ENSG00000197165	16	28603264	28608430	26	6	9735	1.4391	0.075054
RPS28	ENSG00000233927	19	8386042	8388224	12	5	9735	1.4389	0.075085
RSPH14	ENSG00000100218	22	23401593	23487208	172	14	9735	1.4383	0.075173
ATP5MG	ENSG00000167283	11	118271869	118302211	55	9	9735	1.4371	0.075346
OR6P1	ENSG00000186440	1	158532441	158533394	4	2	9735	1.4368	0.075389
ITGB4	ENSG00000132470	17	73717408	73753899	86	18	9735	1.4365	0.075433
RECQL5	ENSG00000108469	17	73622925	73663269	52	8	9735	1.436	0.075498
RHBDF1	ENSG00000007384	16	108058	126354	37	7	9735	1.436	0.075499
GBX1	ENSG00000164900	7	150845676	150871832	51	10	9735	1.436	0.075504
BRIX1	ENSG00000113460	5	34915481	34926101	16	6	9735	1.4359	0.075513
KCNJ2	ENSG00000123700	17	68164814	68176189	10	3	9735	1.4358	0.075537
KLRF2	ENSG00000256797	12	10034088	10048432	40	9	9735	1.4356	0.075553
PAPSS1	ENSG00000138801	4	108511433	108641608	380	23	9735	1.4356	0.07556
BRD3	ENSG00000169925	9	136895427	136933657	122	15	9735	1.4354	0.07558
IFNA2	ENSG00000188379	9	21384254	21385396	1	1	9735	1.4354	0.07558
EXOSC3	ENSG00000107371	9	37766975	37801434	93	11	9735	1.4353	0.075598
P2RX3	ENSG00000109991	11	57105848	57138073	90	12	9735	1.4351	0.075636
ME2	ENSG00000082212	18	48405419	48474691	127	13	9735	1.4338	0.075821
ARPC5	ENSG00000162704	1	183592401	183604892	73	3	9735	1.4337	0.075824
CAV1	ENSG00000105974	7	116164839	116201233	98	12	9735	1.433	0.075926
SLC12A2	ENSG00000064651	5	127419458	127525380	163	14	9735	1.4329	0.075943
ZGLP1	ENSG00000220201	19	10415479	10420556	11	4	9735	1.4329	0.07595
GALNT1	ENSG00000141429	18	33161081	33291798	330	12	9735	1.4327	0.075972
ACSM1	ENSG00000166743	16	20634559	20710212	189	18	9735	1.432	0.076073
EEF1A1	ENSG00000156508	6	74225473	74233520	17	4	9735	1.4319	0.076085
ADH1A	ENSG00000187758	4	100197524	100212185	32	8	9735	1.4313	0.076169
SLC16A6	ENSG00000108932	17	66263167	66287408	65	12	9735	1.4312	0.076188
DXO	ENSG00000204348	6	31937587	31940069	8	4	9735	1.4312	0.07619
RALYL	ENSG00000184672	8	85095022	85834079	1764	48	9735	1.4309	0.076233
IL16	ENSG00000172349	15	81451916	81605104	404	29	9735	1.4307	0.076257
KCTD10	ENSG00000110906	12	109886461	109915349	126	11	9735	1.4306	0.076274
ANKS4B	ENSG00000175311	16	21244986	21263750	42	13	9735	1.4305	0.07628
SPHKAP	ENSG00000153820	2	228844666	229046361	706	27	9735	1.4303	0.076317
PDZRN3	ENSG00000121440	3	73431584	73674091	591	61	9735	1.4302	0.076326
IER2	ENSG00000160888	19	13261229	13265722	10	5	9735	1.4301	0.07634
TRIM38	ENSG00000112343	6	25963030	25987384	43	12	9735	1.4301	0.076342
WWTR1	ENSG00000018408	3	149235022	149454501	691	59	9735	1.4296	0.076413
SYNPO	ENSG00000171992	5	149980642	150038782	117	16	9735	1.4295	0.076432
CHADL	ENSG00000100399	22	41625517	41636938	18	4	9735	1.4285	0.076572
SORBS3	ENSG00000120896	8	22402499	22433301	65	20	9735	1.4284	0.076587
PMFBP1	ENSG00000118557	16	72146056	72210777	165	19	9735	1.4284	0.076588
JSRP1	ENSG00000167476	19	2252251	2269758	64	13	9735	1.4284	0.076595
RBMS2	ENSG00000076067	12	56915713	56984745	175	18	9735	1.4281	0.076628
DERA	ENSG00000023697	12	16064106	16190220	196	27	9735	1.4274	0.07673
CD274	ENSG00000120217	9	5450503	5470566	66	11	9735	1.4267	0.076829
SIGLEC10	ENSG00000142512	19	51913275	51921057	25	5	9735	1.4265	0.076864
ABL2	ENSG00000143322	1	179068462	179198819	292	16	9735	1.4264	0.076874
ERAP2	ENSG00000164308	5	96211643	96255420	207	10	9735	1.4263	0.076896
RAPGEF4	ENSG00000091428	2	173600002	173917621	876	61	9735	1.4249	0.077094
MS4A1	ENSG00000156738	11	60223225	60238233	32	6	9735	1.4243	0.077183
FYB1	ENSG00000082074	5	39105338	39274630	426	30	9735	1.4243	0.077187
ATP13A2	ENSG00000159363	1	17312453	17338423	54	11	9735	1.4236	0.077281
EXPH5	ENSG00000110723	11	108376158	108464465	212	27	9735	1.4231	0.077348
TIMM44	ENSG00000104980	19	7991603	8008805	70	8	9735	1.423	0.07737
NUGGC	ENSG00000189233	8	27879481	27941388	177	32	9735	1.4218	0.07754
TMEM17	ENSG00000186889	2	62727356	62739029	48	10	9735	1.4214	0.077606
ZBTB45	ENSG00000119574	19	59024897	59050278	32	10	9735	1.4212	0.077632
AMOTL2	ENSG00000114019	3	134074716	134094321	29	5	9735	1.4211	0.077641
ABLIM1	ENSG00000099204	10	116190872	116444762	717	63	9735	1.42	0.077798
SLC12A3	ENSG00000070915	16	56899119	56949762	232	27	9735	1.4199	0.077824
EPYC	ENSG00000083782	12	91357456	91398803	123	12	9735	1.4193	0.0779
KLHL36	ENSG00000135686	16	84682131	84701292	85	14	9735	1.4193	0.077901
LRPPRC	ENSG00000138095	2	44113647	44223144	297	17	9735	1.4188	0.077976
NEURL4	ENSG00000215041	17	7218947	7232712	25	8	9735	1.4185	0.078018
PACS2	ENSG00000179364	14	105766900	105864484	31	13	9735	1.4171	0.078228
RPRML	ENSG00000179673	17	45055523	45056614	1	1	9735	1.4171	0.07823
CRELD1	ENSG00000163703	3	9975506	9987097	28	5	9735	1.4166	0.078297
LRRC8E	ENSG00000171017	19	7953390	7966901	39	7	9735	1.4162	0.078357
GPR4	ENSG00000177464	19	46093022	46105466	29	7	9735	1.4161	0.078371
PLEKHG3	ENSG00000126822	14	65170820	65213610	88	11	9735	1.416	0.078389
DNAL1	ENSG00000119661	14	74111578	74170435	157	17	9735	1.416	0.078393
SPIDR	ENSG00000164808	8	48173167	48648868	346	22	9735	1.4159	0.078404
SLC35E3	ENSG00000175782	12	69139886	69187508	108	21	9735	1.4158	0.078415
POLR1H	ENSG00000066379	6	30026676	30032686	23	5	9735	1.4152	0.07851
IL12RB2	ENSG00000081985	1	67773047	67862583	251	22	9735	1.4148	0.078567
PSMB7	ENSG00000136930	9	127115745	127177723	100	13	9735	1.4147	0.078582
CD69	ENSG00000110848	12	9905082	9913497	35	8	9735	1.414	0.078684
RRP36	ENSG00000124541	6	42989383	43001894	26	5	9735	1.4137	0.078725
SYT9	ENSG00000170743	11	7260009	7490273	923	78	9735	1.4133	0.078788
ZSCAN22	ENSG00000182318	19	58838385	58853698	46	3	9735	1.4127	0.078872
ZNF608	ENSG00000168916	5	123972608	124084500	321	34	9735	1.4124	0.078915
RASSF2	ENSG00000101265	20	4760669	4804291	236	33	9735	1.4123	0.078924
MICOS10-NBL1	ENSG00000270136	1	19923473	19984549	172	27	9735	1.4122	0.078942
CTSL	ENSG00000135047	9	90340434	90346308	15	5	9735	1.4119	0.078992
TSPAN11	ENSG00000110900	12	31079362	31149534	254	34	9735	1.4116	0.079034
CCDC93	ENSG00000125633	2	118673054	118771709	315	20	9735	1.4112	0.079098
LRAT	ENSG00000121207	4	155548097	155674270	221	14	9735	1.411	0.079126
POMGNT2	ENSG00000144647	3	43120724	43147568	48	9	9735	1.411	0.079128
PCLAF	ENSG00000166803	15	64657193	64679886	37	6	9735	1.4109	0.079137
GNG4	ENSG00000168243	1	235710987	235814054	338	32	9735	1.4105	0.079199
TUBB1	ENSG00000101162	20	57594309	57601709	11	4	9735	1.4099	0.079288
OR8J1	ENSG00000172487	11	56127691	56128764	6	2	9735	1.4094	0.079363
CCDC88B	ENSG00000168071	11	64107695	64125006	42	7	9735	1.4091	0.079402
PRAP1	ENSG00000165828	10	135160650	135166187	19	5	9735	1.4091	0.079404
APLNR	ENSG00000134817	11	57001051	57004709	8	3	9735	1.4089	0.079437
FAT2	ENSG00000086570	5	150883654	150948505	181	26	9735	1.4087	0.079468
SLFN12	ENSG00000172123	17	33738079	33760302	66	9	9735	1.4084	0.079509
GBA2	ENSG00000070610	9	35736863	35749983	13	7	9735	1.4083	0.079526
MBD1	ENSG00000141644	18	47793252	47808144	26	6	9735	1.4078	0.079597
FKBP7	ENSG00000079150	2	179328391	179343327	22	6	9735	1.4075	0.079641
LSM14A	ENSG00000257103	19	34663409	34720420	153	12	9735	1.4069	0.079727
[truncated: 15,416 more rows]

## Sheet: Table S7
Table S7. MAGMA analysis of late-onset vitiligo.
Gene	ENSG_ID	Chr	Start	End	Nsnps	NPARAM	N	ZSTAT	Pval
HLA-G	ENSG00000204632	6	29794744	29798902	68	6	20623	7.8011	3.068e-15
HLA-DQA1	ENSG00000196735	6	32595956	32614839	974	26	20623	7.3056	1.3807e-13
TRIM31	ENSG00000204616	6	30070674	30080883	52	17	20623	7.2693	1.8067e-13
ATF6B	ENSG00000213676	6	32065953	32096030	66	24	20623	7.0767	7.3816e-13
UBASH3A	ENSG00000160185	21	43824008	43867791	201	23	20623	7.0399	9.6192e-13
HLA-A	ENSG00000206503	6	29909037	29913661	177	21	20623	6.8853	2.8832e-12
TNXB	ENSG00000168477	6	32008931	32083111	177	34	20623	6.7292	8.532e-12
HLA-F	ENSG00000204642	6	29690552	29706305	137	16	20623	6.3885	8.376e-11
TSBP1	ENSG00000204296	6	32256303	32339684	539	19	20623	6.2324	2.2969e-10
LPP	ENSG00000145012	3	187871072	188608460	2035	185	20623	6.1371	4.2024e-10
EHMT2	ENSG00000204371	6	31847536	31865464	47	19	20623	6.1267	4.4872e-10
TRIM40	ENSG00000204614	6	30103885	30116512	89	10	20623	6.1078	5.0516e-10
SLC44A4	ENSG00000204385	6	31830969	31846823	66	13	20623	6.0237	8.5238e-10
HLA-DRA	ENSG00000204287	6	32407619	32412823	34	8	20623	6.0182	8.8171e-10
TEF	ENSG00000167074	22	41763337	41795330	66	7	20623	5.9479	1.3582e-09
IL2RA	ENSG00000134460	10	6052652	6104288	224	39	20623	5.9007	1.8103e-09
ZC3H7B	ENSG00000100403	22	41697526	41756151	89	10	20623	5.8766	2.0941e-09
PHF5A	ENSG00000100410	22	41855721	41864729	15	2	20623	5.8702	2.177e-09
TOB2	ENSG00000183864	22	41829496	41843027	18	2	20623	5.8319	2.74e-09
C1QTNF6	ENSG00000133466	22	37576207	37595425	76	10	20623	5.7349	4.8785e-09
HLA-DRB5	ENSG00000198502	6	32485120	32498064	67	10	20623	5.7126	5.5633e-09
STK19	ENSG00000204344	6	31938868	31950598	29	9	20623	5.7073	5.7379e-09
TYR	ENSG00000077498	11	88910620	89028927	312	17	20623	5.6919	6.2816e-09
TG	ENSG00000042832	8	133879203	134147147	906	50	20623	5.5369	1.5396e-08
ACO2	ENSG00000100412	22	41865129	41924993	61	12	20623	5.4652	2.3121e-08
ZNF276	ENSG00000158805	16	89786808	89807311	112	15	20623	5.3843	3.6372e-08
VWA7	ENSG00000204396	6	31733367	31745108	21	10	20623	5.3613	4.1317e-08
ERBB3	ENSG00000065361	12	56473641	56497289	34	8	20623	5.3396	4.6587e-08
TRIM26	ENSG00000234127	6	30152232	30181204	79	15	20623	5.3344	4.7926e-08
CSDC2	ENSG00000172346	22	41956767	41973745	29	3	20623	5.3242	5.071e-08
SUOX	ENSG00000139531	12	56390964	56400425	9	4	20623	5.2668	6.9416e-08
CYP21A2	ENSG00000231852	6	32006042	32009447	18	8	20623	5.2345	8.2714e-08
POLR3H	ENSG00000100413	22	41921808	41940610	35	4	20623	5.1808	1.1048e-07
SNU13	ENSG00000100138	22	42069934	42086508	37	4	20623	5.1389	1.3816e-07
HLA-DRB1	ENSG00000196126	6	32546546	32557625	121	9	20623	5.094	1.7533e-07
DESI1	ENSG00000100418	22	41994032	42017100	17	4	20623	5.0841	1.8467e-07
SAMSN1	ENSG00000155307	21	15857549	15955723	361	34	20623	5.0592	2.1055e-07
MEI1	ENSG00000167077	22	42095503	42195460	239	16	20623	5.0449	2.2691e-07
SPATA33	ENSG00000167523	16	89724210	89737680	56	12	20623	5.0305	2.4458e-07
PMM1	ENSG00000100417	22	41972898	41985894	11	4	20623	4.9993	2.8774e-07
SLC1A2	ENSG00000110436	11	35272753	35441610	527	35	20623	4.9853	3.093e-07
FOXP1	ENSG00000114861	3	71003844	71633140	1281	109	20623	4.9399	3.9083e-07
XRCC6	ENSG00000196419	22	42017123	42060044	42	10	20623	4.9307	4.0965e-07
GZMB	ENSG00000100453	14	25100160	25103473	16	2	20623	4.8609	5.843e-07
RAB5B	ENSG00000111540	12	56367697	56388490	38	5	20623	4.8426	6.4086e-07
RPP21	ENSG00000241370	6	30312908	30314661	10	4	20623	4.8281	6.8914e-07
PBX2	ENSG00000204304	6	32152512	32157963	8	5	20623	4.8087	7.5967e-07
HLA-B	ENSG00000234745	6	31321649	31324965	131	28	20623	4.7837	8.6047e-07
CCDC134	ENSG00000100147	22	42196683	42222303	56	9	20623	4.7796	8.7807e-07
CPNE7	ENSG00000178773	16	89642176	89663654	97	20	20623	4.7728	9.0846e-07
CHMP1A	ENSG00000131165	16	89710839	89724253	56	10	20623	4.7079	1.2513e-06
HERC2	ENSG00000128731	15	28356186	28567298	143	6	20623	4.6213	1.9066e-06
RANGAP1	ENSG00000100401	22	41641615	41682255	86	10	20623	4.6014	2.0986e-06
PXT1	ENSG00000179165	6	36358328	36410666	171	13	20623	4.5992	2.1202e-06
VPS9D1	ENSG00000075399	16	89773542	89787394	38	11	20623	4.5988	2.1251e-06
TRIM39-RPP21	ENSG00000248167	6	30297359	30314631	38	11	20623	4.5678	2.4648e-06
VARS1	ENSG00000204394	6	31745295	31763730	28	12	20623	4.4582	4.1329e-06
ZFP57	ENSG00000204644	6	29640169	29648887	69	11	20623	4.3581	6.5584e-06
UBE2E2	ENSG00000182247	3	23244511	23633284	1305	24	20623	4.3254	7.6117e-06
MSH5	ENSG00000204410	6	31707725	31732622	62	15	20623	4.308	8.2356e-06
MSH5-SAPCD1	ENSG00000255152	6	31707797	31732628	61	15	20623	4.2999	8.5437e-06
KCNJ11	ENSG00000187486	11	17407406	17410878	9	3	20623	4.2851	9.1348e-06
TRIM39	ENSG00000204599	6	30294256	30311506	26	9	20623	4.251	1.0639e-05
DPEP1	ENSG00000015413	16	89679716	89704839	80	13	20623	4.2408	1.1135e-05
PPT2-EGFL8	ENSG00000258388	6	32121622	32139755	38	14	20623	4.1973	1.3507e-05
RBM17	ENSG00000134453	10	6130950	6159420	84	19	20623	4.1874	1.4107e-05
NEU1	ENSG00000204386	6	31825436	31830683	6	3	20623	4.187	1.4133e-05
RNF39	ENSG00000204618	6	30038043	30043664	36	7	20623	4.1833	1.4368e-05
TMEM241	ENSG00000134490	18	20777108	21017925	492	46	20623	4.179	1.4642e-05
NUCB2	ENSG00000070081	11	17229700	17371521	289	16	20623	4.1193	1.8998e-05
BTNL2	ENSG00000204290	6	32361740	32374905	155	11	20623	4.0726	2.3246e-05
BACH2	ENSG00000112182	6	90636248	91006627	734	78	20623	4.0688	2.3624e-05
RPS26	ENSG00000197728	12	56435637	56438116	6	3	20623	4.022	2.8854e-05
GPR42	ENSG00000126251	19	35861831	35863855	2	1	20623	4.0073	3.0712e-05
FANCA	ENSG00000187741	16	89803957	89883065	450	18	20623	4.0004	3.1613e-05
MICA	ENSG00000204520	6	31371356	31383092	180	21	20623	3.9839	3.3897e-05
GNAS	ENSG00000087460	20	57414773	57486247	185	37	20623	3.981	3.431e-05
C6orf15	ENSG00000204542	6	31079000	31080336	16	4	20623	3.9776	3.4801e-05
TCF19	ENSG00000137310	6	31126319	31134936	36	7	20623	3.9463	3.9682e-05
SCAF1	ENSG00000126461	19	50145382	50161899	24	8	20623	3.9315	4.2203e-05
POU5F1	ENSG00000204531	6	31132119	31148508	144	24	20623	3.904	4.7302e-05
HLA-DMA	ENSG00000204257	6	32916390	32936871	89	19	20623	3.8762	5.3055e-05
ATXN2	ENSG00000204842	12	111890018	112037480	118	9	20623	3.8666	5.5175e-05
CCHCR1	ENSG00000204536	6	31110216	31126015	125	18	20623	3.8538	5.8159e-05
BCL2L12	ENSG00000126453	19	50168823	50177173	11	3	20623	3.8451	6.0256e-05
CCR6	ENSG00000112486	6	167525295	167553184	93	16	20623	3.8275	6.4719e-05
SPIRE2	ENSG00000204991	16	89884587	89937727	189	17	20623	3.8212	6.6391e-05
SH2B3	ENSG00000111252	12	111843752	111889427	40	6	20623	3.8152	6.8045e-05
CD44	ENSG00000026508	11	35160417	35253949	310	49	20623	3.8099	6.9504e-05
WDR46	ENSG00000227057	6	33246885	33257304	20	8	20623	3.801	7.2068e-05
DBNDD1	ENSG00000003249	16	90071273	90086536	57	13	20623	3.7807	7.8193e-05
RNASET2	ENSG00000026297	6	167342992	167370679	91	20	20623	3.7781	7.9001e-05
ETV7	ENSG00000010030	6	36322419	36356164	129	29	20623	3.763	8.3945e-05
NCR3LG1	ENSG00000188211	11	17373273	17398888	60	10	20623	3.7598	8.5014e-05
PTPN1	ENSG00000196396	20	49126891	49201299	172	22	20623	3.759	8.5284e-05
NOTCH4	ENSG00000204301	6	32162620	32191844	87	21	20623	3.7442	9.0469e-05
PNPT1	ENSG00000138035	2	55861400	55921045	212	24	20623	3.7437	9.0661e-05
PPT2	ENSG00000221988	6	32121218	32134011	32	12	20623	3.7359	9.3536e-05
HEPHL1	ENSG00000181333	11	93754527	93846917	179	15	20623	3.73	9.5723e-05
LY6G5B	ENSG00000240053	6	31637944	31641553	6	3	20623	3.7183	0.00010027
MUC22	ENSG00000261272	6	30978251	31003179	353	28	20623	3.7127	0.00010253
ACTN2	ENSG00000077522	1	236849754	236927931	264	26	20623	3.7037	0.00010623
LY6G6F-LY6G6D	ENSG00000250641	6	31674681	31685695	22	12	20623	3.7003	0.00010766
C2	ENSG00000166278	6	31865562	31913449	116	22	20623	3.6826	0.00011543
MKRN2	ENSG00000075975	3	12598513	12625212	62	9	20623	3.6789	0.00011714
ITK	ENSG00000113263	5	156569944	156682201	412	37	20623	3.6412	0.00013571
LCP1	ENSG00000136167	13	46700055	46786006	248	37	20623	3.6353	0.00013885
CHCHD10	ENSG00000250479	22	24108021	24110630	14	5	20623	3.5993	0.00015952
C22orf15	ENSG00000169314	22	24105208	24108048	6	3	20623	3.5944	0.00016258
MC1R	ENSG00000258839	16	89978527	89987385	30	6	20623	3.5775	0.00017348
AIF1	ENSG00000204472	6	31582961	31584798	4	2	20623	3.5701	0.0001784
RERE	ENSG00000142599	1	8412457	8877702	689	25	20623	3.5579	0.00018691
MACF1	ENSG00000127603	1	39546988	39952849	785	29	20623	3.5575	0.00018721
OR5V1	ENSG00000243729	6	29323007	29399744	241	24	20623	3.5554	0.00018872
TAPBP	ENSG00000231925	6	33267471	33282164	34	7	20623	3.5279	0.00020944
EGFL8	ENSG00000241404	6	32132360	32136058	9	4	20623	3.5247	0.00021201
RPL6	ENSG00000089009	12	112842994	112856642	15	6	20623	3.5243	0.00021232
LY6G6F	ENSG00000204424	6	31674640	31685581	21	11	20623	3.5203	0.00021554
SV2A	ENSG00000159164	1	149874870	149889434	22	6	20623	3.5192	0.00021645
FLI1	ENSG00000151702	11	128556430	128683162	400	56	20623	3.5087	0.00022516
HLA-DQB1	ENSG00000179344	6	32627244	32636160	404	23	20623	3.5083	0.00022546
ACAD10	ENSG00000111271	12	112123857	112194903	63	6	20623	3.5035	0.00022956
PARG	ENSG00000227345	10	51026325	51130715	118	10	20623	3.4817	0.00024917
PRMT1	ENSG00000126457	19	50179043	50192286	20	12	20623	3.4789	0.00025171
GPSM3	ENSG00000213654	6	32158543	32163300	6	3	20623	3.4677	0.00026249
PPP1R18	ENSG00000146112	6	30644166	30655672	23	6	20623	3.457	0.00027307
SMARCB1	ENSG00000099956	22	24129150	24176703	266	15	20623	3.452	0.00027827
B3GALT4	ENSG00000235863	6	33244917	33252609	16	6	20623	3.4504	0.00027993
MINDY1	ENSG00000143409	1	150969025	150980851	25	8	20623	3.4355	0.00029577
BRAP	ENSG00000089234	12	112079950	112123790	38	8	20623	3.4329	0.00029862
GPR157	ENSG00000180758	1	9160364	9189229	75	10	20623	3.4305	0.00030125
ARID5B	ENSG00000150347	10	63661059	63856703	466	59	20623	3.4209	0.00031211
DAXX	ENSG00000204209	6	33286335	33297046	19	6	20623	3.4119	0.00032253
LY6G5C	ENSG00000204428	6	31644461	31651817	6	3	20623	3.4096	0.00032529
ALDH2	ENSG00000111275	12	112204691	112247782	37	5	20623	3.4063	0.00032919
MS4A2	ENSG00000149534	11	59855734	59863444	21	3	20623	3.3995	0.00033751
IRF3	ENSG00000126456	19	50162826	50169132	12	2	20623	3.3874	0.00035275
H2BC21	ENSG00000184678	1	149856010	149858232	2	1	20623	3.3774	0.00036588
GAS8	ENSG00000141013	16	90086037	90111383	123	14	20623	3.3664	0.00038073
ZBTB12	ENSG00000204366	6	31867384	31869769	7	4	20623	3.3486	0.00040614
GIP	ENSG00000159224	17	47035916	47045958	46	6	20623	3.3353	0.00042596
H1-5	ENSG00000184357	6	27834570	27835359	4	2	20623	3.3271	0.00043871
BOLA1	ENSG00000178096	1	149859440	149872351	25	2	20623	3.2968	0.00048894
CDK5RAP1	ENSG00000101391	20	31946645	31989367	49	8	20623	3.2894	0.00050192
MCCD1	ENSG00000204511	6	31496494	31498009	15	7	20623	3.2879	0.00050471
DDAH2	ENSG00000213722	6	31694815	31698394	6	3	20623	3.2866	0.0005071
PTPN11	ENSG00000179295	12	112856155	112947717	82	13	20623	3.2782	0.00052234
RTKN2	ENSG00000182010	10	63942794	64028466	222	15	20623	3.2731	0.00053196
SERPINB9	ENSG00000170542	6	2887500	2903514	47	16	20623	3.2676	0.0005424
MDK	ENSG00000110492	11	46402306	46405375	3	1	20623	3.2558	0.00056541
ANXA9	ENSG00000143412	1	150954493	150968110	35	9	20623	3.2539	0.00056907
HECTD4	ENSG00000173064	12	112597992	112819896	223	17	20623	3.2528	0.00057129
TMEM116	ENSG00000198270	12	112369086	112450970	132	6	20623	3.2445	0.00058838
NAA25	ENSG00000111300	12	112464500	112546826	83	12	20623	3.2434	0.0005906
EPB41L1	ENSG00000088367	20	34679426	34820721	140	16	20623	3.2422	0.00059298
ATP5MC1	ENSG00000159199	17	46970127	46973233	6	2	20623	3.2417	0.00059407
SLC6A17	ENSG00000197106	1	110693108	110744824	111	15	20623	3.2413	0.0005949
MKRN2OS	ENSG00000225526	3	12556433	12602558	153	15	20623	3.2397	0.00059821
RNF157	ENSG00000141576	17	74138534	74236454	215	25	20623	3.23	0.00061904
PRDM7	ENSG00000126856	16	90122974	90158480	111	13	20623	3.2279	0.00062354
TRIM10	ENSG00000204613	6	30119722	30128711	50	5	20623	3.2273	0.00062475
PCMTD2	ENSG00000203880	20	62887094	62926855	87	9	20623	3.2139	0.00065474
NELFE	ENSG00000204356	6	31919864	31926887	12	5	20623	3.2065	0.0006719
DAAM1	ENSG00000100592	14	59655364	59838123	562	28	20623	3.1993	0.0006888
SAPCD1	ENSG00000228727	6	31730576	31732628	4	2	20623	3.1973	0.00069362
AGER	ENSG00000204305	6	32148745	32152101	7	4	20623	3.1898	0.00071181
LONRF2	ENSG00000170500	2	100889753	100939195	179	11	20623	3.1874	0.00071777
SLC38A6	ENSG00000139974	14	61447832	61550451	157	18	20623	3.1846	0.00072465
VAV1	ENSG00000141968	19	6772725	6857377	282	38	20623	3.184	0.00072622
SKIC2	ENSG00000204351	6	31926857	31937532	17	7	20623	3.1817	0.00073194
CTLA4	ENSG00000163599	2	204732509	204738683	5	2	20623	3.1712	0.00075904
BCL2L11	ENSG00000153094	2	111876955	111926024	91	13	20623	3.1678	0.00076809
CDCA7	ENSG00000144354	2	174219548	174233725	44	8	20623	3.1565	0.0007983
OR2B2	ENSG00000168131	6	27878963	27880174	4	2	20623	3.1479	0.00082237
H2BC18	ENSG00000203814	1	149754245	149783928	22	3	20623	3.1449	0.00083064
VSTM5	ENSG00000214376	11	93551398	93583697	93	13	20623	3.1373	0.00085258
SLC6A9	ENSG00000196517	1	44457172	44497139	77	16	20623	3.1321	0.00086779
GABBR1	ENSG00000204681	6	29523406	29601753	224	24	20623	3.1315	0.00086955
CUX2	ENSG00000111249	12	111471828	111788358	403	32	20623	3.129	0.00087704
VPS52	ENSG00000223501	6	33218049	33239824	57	8	20623	3.1278	0.00088052
RPS23	ENSG00000186468	5	81569177	81574396	21	5	20623	3.125	0.0008891
RHBG	ENSG00000132677	1	156339003	156355011	48	9	20623	3.1168	0.00091418
CFB	ENSG00000243649	6	31895475	31919861	63	13	20623	3.1138	0.0009235
PRAC1	ENSG00000159182	17	46799084	46799884	3	2	20623	3.1115	0.00093085
MAPKAPK5	ENSG00000089022	12	112279782	112334343	104	4	20623	3.1017	0.00096213
GOT1	ENSG00000120053	10	101156627	101190381	52	10	20623	3.0977	0.00097526
NOX4	ENSG00000086991	11	89057524	89322779	538	32	20623	3.0969	0.00097774
HLA-E	ENSG00000204592	6	30457244	30461982	7	4	20623	3.0951	0.00098359
TRAFD1	ENSG00000135148	12	112563305	112591407	25	6	20623	3.0804	0.0010335
TTLL6	ENSG00000170703	17	46839597	46894576	148	15	20623	3.0781	0.0010415
ATP2B2	ENSG00000157087	3	10365707	10749716	1412	115	20623	3.0767	0.0010466
GRM5	ENSG00000168959	11	88237744	88799113	1721	42	20623	3.0756	0.0010503
SNTA1	ENSG00000101400	20	31995761	32031698	52	8	20623	3.0753	0.0010516
PABPC4	ENSG00000090621	1	40026488	40042462	33	9	20623	3.072	0.001063
SLC4A9	ENSG00000113073	5	139739787	139754728	18	6	20623	3.0587	0.0011116
LSM2	ENSG00000204392	6	31765173	31774761	27	11	20623	3.0572	0.0011169
PCDH15	ENSG00000150275	10	55562531	57387702	6397	195	20623	3.0434	0.0011696
CEP43	ENSG00000213066	6	167412670	167466201	269	9	20623	3.0385	0.001189
TUT7	ENSG00000083223	9	88902648	88969369	111	10	20623	3.0349	0.0012032
COL11A2	ENSG00000204248	6	33130458	33160276	93	13	20623	3.0317	0.0012159
EP300	ENSG00000100393	22	41487790	41576081	145	15	20623	3.0315	0.0012167
IKZF3	ENSG00000161405	17	37921198	38020441	228	6	20623	3.0262	0.0012384
TNFRSF11A	ENSG00000141655	18	59992520	60058516	249	42	20623	3.0217	0.0012567
RBFOX2	ENSG00000100320	22	36134783	36424473	339	20	20623	3.0111	0.0013016
CHADL	ENSG00000100399	22	41625517	41636938	18	4	20623	3.005	0.0013277
RPS18	ENSG00000231500	6	33239787	33244287	13	3	20623	3.0034	0.0013348
SFXN2	ENSG00000156398	10	104474295	104503249	53	11	20623	3.0023	0.0013396
SF3B4	ENSG00000143368	1	149895209	149900236	9	1	20623	3.0019	0.0013414
GTF2A1	ENSG00000165417	14	81641796	81687721	86	13	20623	2.9994	0.0013525
CBLB	ENSG00000114423	3	105374305	105588396	542	24	20623	2.9963	0.0013663
CD209	ENSG00000090659	19	7804879	7812464	27	6	20623	2.9907	0.0013915
KCTD20	ENSG00000112078	6	36410544	36458920	111	10	20623	2.9855	0.0014157
CUTA	ENSG00000112514	6	33384219	33386094	3	2	20623	2.9821	0.0014314
ACSM6	ENSG00000173124	10	96953957	96988685	104	7	20623	2.9713	0.0014825
CTSC	ENSG00000109861	11	88026760	88070955	154	18	20623	2.9601	0.0015379
SDC4	ENSG00000124145	20	43953928	43977064	74	9	20623	2.9593	0.0015419
MMP11	ENSG00000099953	22	24110413	24126503	27	7	20623	2.958	0.001548
POLR1A	ENSG00000068654	2	86247339	86333278	196	18	20623	2.9568	0.0015541
RPL37A	ENSG00000197756	2	217362912	217443903	238	34	20623	2.9523	0.0015772
FGD2	ENSG00000146192	6	36973422	36996846	71	19	20623	2.9423	0.0016288
PKHD1	ENSG00000170927	6	51480098	51952423	1554	52	20623	2.9404	0.0016392
PTGER2	ENSG00000125384	14	52781023	52795324	42	7	20623	2.939	0.0016463
CCDC93	ENSG00000125633	2	118673054	118771709	315	20	20623	2.9354	0.0016657
STK38	ENSG00000112079	6	36461669	36515247	151	10	20623	2.9198	0.0017514
GRB7	ENSG00000141738	17	37894180	37903544	10	2	20623	2.9193	0.001754
TCF25	ENSG00000141002	16	89940000	89977792	136	8	20623	2.9181	0.0017607
PRKCSH	ENSG00000130175	19	11546109	11561783	20	4	20623	2.9128	0.0017909
CHST10	ENSG00000115526	2	101008327	101034118	71	11	20623	2.9071	0.0018239
SZT2	ENSG00000198198	1	43855553	43918321	93	9	20623	2.9011	0.0018594
SPG7	ENSG00000197912	16	89557325	89624176	219	11	20623	2.8987	0.0018733
PROM1	ENSG00000007062	4	15964699	16086001	400	59	20623	2.8985	0.0018748
CDH12	ENSG00000154162	5	21750782	22853731	2784	102	20623	2.8962	0.0018886
TM9SF2	ENSG00000125304	13	100153671	100216260	138	20	20623	2.88	0.0019881
PHETA1	ENSG00000198324	12	111798455	111806925	13	3	20623	2.8786	0.0019974
ZBTB46	ENSG00000130584	20	62375019	62462597	406	21	20623	2.8748	0.0020213
FCRL3	ENSG00000160856	1	157644111	157670647	50	8	20623	2.8736	0.0020289
MTPAP	ENSG00000107951	10	30598730	30663377	196	19	20623	2.8703	0.0020507
PRRC2A	ENSG00000204469	6	31588497	31605548	38	13	20623	2.8684	0.002063
ACER1	ENSG00000167769	19	6306153	6333640	110	16	20623	2.8662	0.002077
POMP	ENSG00000132963	13	29233241	29253062	47	7	20623	2.8643	0.0020897
SFSWAP	ENSG00000061936	12	132195626	132284282	183	20	20623	2.8605	0.0021149
UBE2Z	ENSG00000159202	17	46985731	47006418	54	3	20623	2.8471	0.0022061
RPRD2	ENSG00000163125	1	150335567	150449042	330	13	20623	2.8432	0.0022333
EMP3	ENSG00000142227	19	48824766	48833810	31	7	20623	2.8422	0.0022403
H2BC13	ENSG00000185130	6	27775257	27775709	2	1	20623	2.8419	0.0022424
ISCA1	ENSG00000135070	9	88879461	88897676	31	6	20623	2.8416	0.0022442
ABT1	ENSG00000146109	6	26597180	26600278	15	5	20623	2.8409	0.0022494
PRR3	ENSG00000204576	6	30524663	30531500	13	5	20623	2.8408	0.0022499
TMEM121B	ENSG00000183307	22	17597189	17602257	21	6	20623	2.8331	0.0023047
MTMR11	ENSG00000014914	1	149900543	149908791	14	3	20623	2.8308	0.0023214
NPAS2	ENSG00000170485	2	101436614	101613291	525	56	20623	2.8211	0.0023929
GALNS	ENSG00000141012	16	88880142	88923378	290	19	20623	2.8189	0.0024092
ITPR3	ENSG00000096433	6	33588142	33664351	340	38	20623	2.8164	0.0024283
ITGA11	ENSG00000137809	15	68594050	68724501	485	52	20623	2.8115	0.0024655
CLIC1	ENSG00000213719	6	31698358	31707540	13	7	20623	2.8054	0.0025125
DERL3	ENSG00000099958	22	24176690	24181315	15	3	20623	2.8046	0.0025193
PRRG2	ENSG00000126460	19	50083903	50094272	30	4	20623	2.8041	0.0025228
ERP29	ENSG00000089248	12	112451120	112461255	12	4	20623	2.804	0.0025237
FBF1	ENSG00000188878	17	73905655	73937221	49	9	20623	2.7995	0.0025595
TMX4	ENSG00000125827	20	7957995	8000476	103	11	20623	2.799	0.002563
PLEKHO1	ENSG00000023902	1	150121373	150136916	31	5	20623	2.7986	0.0025661
FCRL4	ENSG00000163518	1	157543539	157567870	64	9	20623	2.7984	0.0025682
ARHGAP24	ENSG00000138639	4	86396267	86923823	1565	65	20623	2.7948	0.002597
IKZF4	ENSG00000123411	12	56401443	56432219	31	6	20623	2.7929	0.0026116
PHF1	ENSG00000112511	6	33378176	33384230	7	3	20623	2.7908	0.002629
MPL	ENSG00000117400	1	43803478	43818443	13	3	20623	2.7869	0.0026604
RGL2	ENSG00000237441	6	33259431	33267101	11	3	20623	2.7781	0.0027342
FCRL2	ENSG00000132704	1	157715523	157746922	62	13	20623	2.7762	0.0027503
SEPTIN2	ENSG00000168385	2	242254515	242293442	97	15	20623	2.7761	0.0027506
PLEKHH2	ENSG00000152527	2	43864412	43995126	503	32	20623	2.7732	0.002775
PFDN6	ENSG00000204220	6	33257079	33266178	12	2	20623	2.773	0.0027768
GHRH	ENSG00000118702	20	35879489	35890238	26	5	20623	2.7687	0.0028136
IP6K3	ENSG00000161896	6	33689444	33714762	109	17	20623	2.7678	0.0028215
TAP2	ENSG00000204267	6	32789610	32806557	152	23	20623	2.7628	0.0028654
ZEB2	ENSG00000169554	2	145141648	145282147	193	36	20623	2.7627	0.0028661
LBH	ENSG00000213626	2	30454397	30546596	317	29	20623	2.7542	0.0029421
NFKBIL1	ENSG00000204498	6	31514647	31526606	69	17	20623	2.7527	0.0029552
AK5	ENSG00000154027	1	77747736	78025651	1013	64	20623	2.7462	0.0030142
CENPM	ENSG00000100162	22	42334725	42343168	27	4	20623	2.7444	0.0030308
SIGIRR	ENSG00000185187	11	405716	417455	28	7	20623	2.7412	0.0030611
GTF2H5	ENSG00000272047	6	158589384	158620376	67	8	20623	2.7393	0.003079
TSC22D1	ENSG00000102804	13	45007655	45151283	297	15	20623	2.7385	0.0030859
CTSK	ENSG00000143387	1	150768684	150780799	11	3	20623	2.7311	0.0031558
MAFG	ENSG00000197063	17	79876146	79885590	3	2	20623	2.7309	0.0031577
LRP11	ENSG00000120256	6	150139934	150186199	76	5	20623	2.7307	0.0031603
SNRPB	ENSG00000125835	20	2442280	2451499	12	3	20623	2.7256	0.0032093
FCRL1	ENSG00000163534	1	157764193	157789895	69	8	20623	2.7245	0.0032195
PANX1	ENSG00000110218	11	93862094	93915138	137	15	20623	2.7244	0.0032212
DRD2	ENSG00000149295	11	113280318	113346413	174	24	20623	2.7219	0.0032456
SNF8	ENSG00000159210	17	47006678	47022479	57	7	20623	2.7174	0.0032896
DEF8	ENSG00000140995	16	90014333	90034468	101	16	20623	2.715	0.0033138
ACOX1	ENSG00000161533	17	73937588	73975515	140	18	20623	2.7063	0.0034021
MYH1	ENSG00000109061	17	10395624	10421860	37	7	20623	2.7047	0.0034182
B4GALT2	ENSG00000117411	1	44444615	44456840	19	5	20623	2.7012	0.0034548
DYNC1H1	ENSG00000197102	14	102430865	102517129	170	19	20623	2.7004	0.003463
CHML	ENSG00000203668	1	241792155	241799232	18	8	20623	2.6991	0.0034761
EVI2B	ENSG00000185862	17	29630784	29641130	13	2	20623	2.6985	0.0034824
KCNQ2	ENSG00000075043	20	62037542	62103993	270	26	20623	2.6968	0.0035
KIFC1	ENSG00000237649	6	33359313	33377701	38	10	20623	2.6939	0.0035309
H2BC15	ENSG00000233822	6	27806323	27823487	29	6	20623	2.692	0.0035514
ZC3H13	ENSG00000123200	13	46528600	46626894	190	14	20623	2.6909	0.0035629
PSORS1C1	ENSG00000204540	6	31082527	31107869	294	21	20623	2.6906	0.003566
SH3TC1	ENSG00000125089	4	8183799	8243530	191	35	20623	2.6898	0.003575
RNF5	ENSG00000204308	6	32146131	32151930	13	5	20623	2.6876	0.0035979
TUBB3	ENSG00000258947	16	89987800	90005169	71	12	20623	2.6837	0.0036408
CASP7	ENSG00000165806	10	115438942	115490662	155	17	20623	2.6828	0.0036499
SPNS3	ENSG00000182557	17	4336983	4391503	299	32	20623	2.6819	0.0036602
TMPRSS11D	ENSG00000153802	4	68686594	68749750	146	19	20623	2.6756	0.0037293
CAMK2A	ENSG00000070808	5	149599054	149669854	140	24	20623	2.6712	0.0037789
FNDC3A	ENSG00000102531	13	49550048	49783915	278	17	20623	2.6707	0.0037844
MYH15	ENSG00000144821	3	108099216	108248169	352	30	20623	2.6691	0.0038032
COA4	ENSG00000181924	11	73583712	73588033	10	4	20623	2.6689	0.0038054
CERS6	ENSG00000172292	2	169312372	169631644	808	70	20623	2.667	0.0038271
RPH3A	ENSG00000089169	12	113008184	113336686	613	54	20623	2.6666	0.0038312
CBR1	ENSG00000159228	21	37442239	37445464	13	5	20623	2.6597	0.0039107
PIK3R3	ENSG00000117461	1	46505812	46642160	225	16	20623	2.6589	0.0039196
TIE1	ENSG00000066056	1	43766664	43788779	31	4	20623	2.6565	0.0039473
ANO9	ENSG00000185101	11	417933	442011	75	12	20623	2.6548	0.0039677
CCN4	ENSG00000104415	8	134203282	134242587	126	27	20623	2.6538	0.0039797
FCGRT	ENSG00000104870	19	50010073	50029590	47	8	20623	2.6516	0.0040051
SPINK14	ENSG00000196800	5	147549296	147554961	11	3	20623	2.6485	0.004043
FCGR1A	ENSG00000150337	1	149754227	149764074	5	1	20623	2.6462	0.0040701
LATS1	ENSG00000131023	6	149979289	150039392	79	3	20623	2.6449	0.0040855
ANKRD11	ENSG00000167522	16	89334038	89556969	470	30	20623	2.6382	0.0041673
VPS45	ENSG00000136631	1	150039369	150117505	111	6	20623	2.6377	0.0041731
ABCC1	ENSG00000103222	16	16043434	16236931	693	53	20623	2.6376	0.0041746
MS4A6A	ENSG00000110077	11	59939081	59952139	27	4	20623	2.6353	0.0042033
SLC45A2	ENSG00000164175	5	33944721	33984835	69	11	20623	2.6334	0.0042265
NUP43	ENSG00000120253	6	150045451	150070801	39	3	20623	2.6333	0.0042278
RETNLB	ENSG00000163515	3	108462271	108476231	32	6	20623	2.6312	0.0042541
LSM10	ENSG00000181817	1	36856839	36863493	35	5	20623	2.6301	0.0042681
TAPBPL	ENSG00000139192	12	6560856	6575683	54	7	20623	2.6265	0.0043139
SYNGAP1	ENSG00000197283	6	33387847	33421466	56	15	20623	2.6259	0.0043211
FARP2	ENSG00000006607	2	242295658	242434256	359	25	20623	2.6211	0.0043819
ZBTB22	ENSG00000236104	6	33282183	33285719	4	2	20623	2.6207	0.0043876
LCLAT1	ENSG00000172954	2	30670092	30867091	660	20	20623	2.6184	0.0044177
SYNGR2	ENSG00000108639	17	76164639	76169608	21	5	20623	2.6181	0.0044206
ANKHD1	ENSG00000131503	5	139781399	139929163	123	19	20623	2.616	0.0044481
ANKHD1-EIF4EBP3	ENSG00000254996	5	139781493	139929154	123	19	20623	2.616	0.0044481
TARS2	ENSG00000143374	1	150459887	150480078	61	8	20623	2.6151	0.0044595
GNL1	ENSG00000204590	6	30509154	30524951	12	5	20623	2.6113	0.0045104
AKR1A1	ENSG00000117448	1	46016215	46035721	36	5	20623	2.6108	0.0045172
CD63	ENSG00000135404	12	56119107	56123491	4	2	20623	2.6079	0.0045549
PCMT1	ENSG00000120265	6	150070579	150132556	148	4	20623	2.6059	0.0045823
FRG1	ENSG00000109536	4	190861943	190884359	44	1	20623	2.599	0.0046747
PRMT6	ENSG00000198890	1	107599267	107601916	2	1	20623	2.5983	0.0046837
CDSN	ENSG00000204539	6	31082867	31088223	71	8	20623	2.5982	0.0046861
HDGF	ENSG00000143321	1	156711899	156736717	54	13	20623	2.5978	0.0046911
RNF4	ENSG00000063978	4	2463947	2627047	365	30	20623	2.5964	0.004711
RAF1	ENSG00000132155	3	12625100	12705725	212	17	20623	2.5954	0.0047235
PKN1	ENSG00000123143	19	14543865	14582679	100	22	20623	2.5944	0.0047378
RHOH	ENSG00000168421	4	40192673	40248587	165	27	20623	2.593	0.0047571
HLA-C	ENSG00000204525	6	31236526	31239907	148	16	20623	2.5894	0.0048066
CLPP	ENSG00000125656	19	6361463	6368919	39	7	20623	2.5866	0.0048461
ZKSCAN4	ENSG00000187626	6	28212401	28227011	33	9	20623	2.5849	0.0048702
NPAT	ENSG00000149308	11	108027942	108093369	88	10	20623	2.5841	0.0048816
EXOC2	ENSG00000112685	6	485133	693117	681	45	20623	2.5824	0.0049053
RDH5	ENSG00000135437	12	56114151	56118489	9	3	20623	2.5764	0.004992
QRICH2	ENSG00000129646	17	74270130	74303761	120	12	20623	2.5734	0.0050356
CCDC110	ENSG00000168491	4	186366336	186392913	91	19	20623	2.5722	0.0050533
TAF6L	ENSG00000162227	11	62538775	62554814	31	6	20623	2.5712	0.005067
RPL32	ENSG00000144713	3	12875984	12883087	30	5	20623	2.5694	0.0050944
SREBF2	ENSG00000198911	22	42229109	42303312	176	24	20623	2.5683	0.0051094
MCL1	ENSG00000143384	1	150547032	150552066	8	4	20623	2.5675	0.0051221
PTCD3	ENSG00000132300	2	86333305	86369280	89	10	20623	2.5655	0.0051512
MYT1	ENSG00000196132	20	62783144	62873604	290	43	20623	2.5632	0.0051855
BRD2	ENSG00000204256	6	32936437	32949282	78	19	20623	2.5604	0.0052281
MICB	ENSG00000204516	6	31462658	31478901	200	18	20623	2.556	0.0052945
CAND1	ENSG00000111530	12	67663061	67713731	159	14	20623	2.5528	0.0053438
TMPRSS3	ENSG00000160183	21	43791999	43816955	109	27	20623	2.5504	0.0053797
ETNPPL	ENSG00000164089	4	109663196	109684210	68	7	20623	2.5499	0.0053878
MYH2	ENSG00000125414	17	10424465	10453274	64	7	20623	2.549	0.0054023
PRPF3	ENSG00000117360	1	150293925	150325671	87	10	20623	2.5481	0.0054149
PKNOX2	ENSG00000165495	11	125034583	125303285	744	86	20623	2.5474	0.0054266
MOG	ENSG00000204655	6	29624758	29640149	88	15	20623	2.5431	0.0054944
ADA	ENSG00000196839	20	43248163	43280874	87	20	20623	2.5417	0.005515
KATNA1	ENSG00000186625	6	149916009	149970108	111	5	20623	2.5414	0.0055201
ROMO1	ENSG00000125995	20	34287194	34288906	4	2	20623	2.5365	0.0055983
PPFIA2	ENSG00000139220	12	81652045	82153332	1165	59	20623	2.5351	0.0056202
FGD5	ENSG00000154783	3	14860469	14975895	511	28	20623	2.5349	0.0056243
RAET1E	ENSG00000164520	6	150204511	150219238	62	3	20623	2.5338	0.0056412
MYH8	ENSG00000133020	17	10293639	10325267	54	6	20623	2.5319	0.0056722
TAF5L	ENSG00000135801	1	229728858	229761794	79	10	20623	2.5304	0.0056974
ZSCAN31	ENSG00000235109	6	28292470	28324048	106	15	20623	2.5294	0.0057136
HSP90AB1	ENSG00000096384	6	44214824	44221620	23	8	20623	2.5289	0.0057211
CDK10	ENSG00000185324	16	89747145	89762772	63	11	20623	2.527	0.0057519
PIK3C2A	ENSG00000011405	11	17099277	17229530	219	19	20623	2.5247	0.0057893
OR51B4	ENSG00000183251	11	5322244	5323226	3	1	20623	2.5241	0.0057994
OR4F15	ENSG00000182854	15	102358366	102359350	1	1	20623	2.5235	0.005809
ZPLD1	ENSG00000170044	3	101818088	102198685	871	44	20623	2.5222	0.0058316
SRA1	ENSG00000213523	5	139916925	139937895	22	6	20623	2.5208	0.0058538
KCND3	ENSG00000171385	1	112313284	112531777	657	76	20623	2.5179	0.0059021
EVI2A	ENSG00000126860	17	29644578	29648902	9	2	20623	2.5175	0.0059103
OR1E1	ENSG00000180016	17	3300398	3301704	3	2	20623	2.5165	0.0059261
C11orf65	ENSG00000166323	11	108179246	108338258	294	12	20623	2.5164	0.0059278
MBP	ENSG00000197971	18	74690783	74845639	715	100	20623	2.5148	0.0059546
PAAF1	ENSG00000175575	11	73587744	73638790	151	17	20623	2.5147	0.0059564
MRPL51	ENSG00000111639	12	6601150	6603007	14	1	20623	2.5145	0.0059595
BCL9L	ENSG00000186174	11	118764584	118796317	46	14	20623	2.513	0.0059851
BOK	ENSG00000176720	2	242498136	242513546	46	13	20623	2.5123	0.005997
NRAP	ENSG00000197893	10	115348475	115423886	274	21	20623	2.5111	0.0060185
UGT3A1	ENSG00000145626	5	35951112	36001130	115	15	20623	2.511	0.0060197
EPB41L4B	ENSG00000095203	9	111934255	112083244	374	51	20623	2.5105	0.0060278
L3MBTL2	ENSG00000100395	22	41601209	41627275	89	5	20623	2.5095	0.0060454
DDX39B	ENSG00000198563	6	31497996	31510225	51	18	20623	2.5088	0.0060573
BAG6	ENSG00000204463	6	31606805	31620482	24	9	20623	2.5088	0.0060574
KATNAL2	ENSG00000167216	18	44497455	44627658	341	21	20623	2.5079	0.0060722
VIM	ENSG00000026025	10	17270258	17279592	15	5	20623	2.5079	0.006073
TMEM223	ENSG00000168569	11	62539101	62559493	37	7	20623	2.5078	0.0060745
ATM	ENSG00000149311	11	108093211	108239829	201	11	20623	2.5067	0.0060926
NDUFAF7	ENSG00000003509	2	37458774	37480546	75	13	20623	2.5048	0.0061254
ZNF180	ENSG00000167384	19	44979854	45004576	127	13	20623	2.5034	0.0061497
SPRED2	ENSG00000198369	2	65537985	65659771	362	24	20623	2.5018	0.0061773
ARHGEF40	ENSG00000165801	14	21538429	21558399	49	8	20623	2.501	0.006193
HOXB13	ENSG00000159184	17	46802125	46806540	7	3	20623	2.4981	0.0062437
ORMDL3	ENSG00000172057	17	38077294	38083854	10	5	20623	2.498	0.0062443
TRIM77	ENSG00000214414	11	89443467	89451040	15	2	20623	2.4952	0.0062938
ZFHX4	ENSG00000091656	8	77593454	77779521	378	34	20623	2.4916	0.0063591
ARNT	ENSG00000143437	1	150782181	150849244	105	13	20623	2.4873	0.0064367
LTA	ENSG00000226979	6	31539831	31542101	10	4	20623	2.4854	0.0064711
ZNF740	ENSG00000139651	12	53574484	53584596	25	5	20623	2.4842	0.006493
RCN3	ENSG00000142552	19	50030875	50050219	92	3	20623	2.4814	0.0065426
ACSL1	ENSG00000151726	4	185676749	185747972	226	26	20623	2.4812	0.0065469
PRR12	ENSG00000126464	19	50094900	50129696	97	11	20623	2.481	0.0065503
CLYBL	ENSG00000125246	13	100258919	100549387	808	73	20623	2.48	0.0065694
CFAP95	ENSG00000204711	9	72435709	72521148	230	27	20623	2.4747	0.0066674
URB2	ENSG00000135763	1	229761981	229795946	66	8	20623	2.4704	0.0067487
HYKK	ENSG00000188266	15	78799906	78829714	73	6	20623	2.4661	0.0068292
ABCF1	ENSG00000204574	6	30539153	30564956	42	8	20623	2.466	0.0068314
ALDH1A1	ENSG00000165092	9	75515578	75695358	314	26	20623	2.4658	0.0068361
TNIP1	ENSG00000145901	5	150409506	150473138	236	34	20623	2.4639	0.0068727
GSTA1	ENSG00000243955	6	52656462	52668708	26	3	20623	2.461	0.006927
OR52A5	ENSG00000171944	11	5152922	5153872	1	1	20623	2.4583	0.00698
ORM2	ENSG00000228278	9	117092149	117095532	7	2	20623	2.4552	0.0070401
RPGRIP1L	ENSG00000103494	16	53631595	53737850	235	23	20623	2.4551	0.0070425
HDLBP	ENSG00000115677	2	242166679	242256476	212	22	20623	2.451	0.0071235
SWI5	ENSG00000175854	9	131037658	131051269	16	2	20623	2.4506	0.0071306
SCG3	ENSG00000104112	15	51973550	52013223	86	12	20623	2.4494	0.0071543
PGGHG	ENSG00000142102	11	289135	296107	23	6	20623	2.4466	0.0072099
C1QA	ENSG00000173372	1	22962999	22966101	6	3	20623	2.4466	0.0072103
IRX2	ENSG00000170561	5	2745959	2752969	9	4	20623	2.4439	0.0072652
VSTM4	ENSG00000165633	10	50222290	50323554	342	17	20623	2.4434	0.0072754
PNMT	ENSG00000141744	17	37824234	37826728	4	2	20623	2.4419	0.0073044
PIK3R1	ENSG00000145675	5	67511548	67597649	231	40	20623	2.4411	0.0073207
CASQ1	ENSG00000143318	1	160160285	160171676	21	7	20623	2.4398	0.0073478
VDR	ENSG00000111424	12	48235320	48336831	302	38	20623	2.4369	0.007407
TDRD1	ENSG00000095627	10	115939029	115992063	118	10	20623	2.4365	0.0074143
C9orf153	ENSG00000187753	9	88835180	88874572	76	13	20623	2.4346	0.0074531
PPP1R11	ENSG00000204619	6	30034486	30038110	12	4	20623	2.4332	0.0074835
ZBTB44	ENSG00000196323	11	130096572	130184581	237	11	20623	2.4282	0.0075868
NOSIP	ENSG00000142546	19	50058968	50093519	76	10	20623	2.4227	0.0077036
SMARCAL1	ENSG00000138375	2	217277137	217347776	209	22	20623	2.4219	0.0077202
IGF2BP1	ENSG00000159217	17	47074774	47133012	102	15	20623	2.4215	0.007729
VAMP1	ENSG00000139190	12	6571403	6580153	31	6	20623	2.4178	0.0078065
GINM1	ENSG00000055211	6	149887430	149912884	23	5	20623	2.4174	0.0078149
NCAPD2	ENSG00000010292	12	6602522	6641121	135	15	20623	2.4152	0.0078641
GPR171	ENSG00000174946	3	150915619	150920988	10	3	20623	2.4151	0.0078665
CROCC2	ENSG00000226321	2	241858202	241932728	177	20	20623	2.415	0.0078677
MRPL24	ENSG00000143314	1	156707095	156711382	6	3	20623	2.4134	0.0079026
PWWP2B	ENSG00000171813	10	134210672	134231367	77	16	20623	2.4124	0.007924
CNNM1	ENSG00000119946	10	101088856	101154087	140	22	20623	2.4118	0.0079371
RHAG	ENSG00000112077	6	49572871	49604552	117	14	20623	2.4113	0.0079482
TMEM239	ENSG00000198326	20	2795614	2800930	11	5	20623	2.4108	0.0079589
ATP6V1G2-DDX39B	ENSG00000254870	6	31497996	31514385	67	20	20623	2.4095	0.0079874
TJAP1	ENSG00000137221	6	43445261	43474294	59	7	20623	2.4091	0.0079963
TMEM115	ENSG00000126062	3	50392180	50397041	3	2	20623	2.4054	0.0080772
NRM	ENSG00000137404	6	30655824	30659197	8	3	20623	2.4037	0.0081152
TUBB1	ENSG00000101162	20	57594309	57601709	11	4	20623	2.4034	0.0081222
NANOS2	ENSG00000188425	19	46416475	46418036	3	1	20623	2.4027	0.0081374
GOLGA2	ENSG00000167110	9	131018108	131038274	30	4	20623	2.4018	0.0081579
ABCA7	ENSG00000064687	19	1040102	1065571	112	18	20623	2.4008	0.0081801
CXCL5	ENSG00000163735	4	74861359	74864496	5	2	20623	2.4007	0.008181
LRRC2	ENSG00000163827	3	46556913	46621589	244	23	20623	2.4006	0.008185
CYB561	ENSG00000008283	17	61509665	61523739	18	5	20623	2.4003	0.008191
KDM4B	ENSG00000127663	19	4969125	5153606	570	36	20623	2.3999	0.0081995
SPACA7	ENSG00000153498	13	113030633	113089003	241	22	20623	2.3992	0.008215
TMCO4	ENSG00000162542	1	20008706	20126438	372	45	20623	2.3971	0.0082625
HNRNPUL1	ENSG00000105323	19	41768401	41813503	69	8	20623	2.3958	0.0082915
TRIM49	ENSG00000168930	11	89530823	89541743	3	2	20623	2.3944	0.0083233
POLR1H	ENSG00000066379	6	30026676	30032686	23	5	20623	2.3937	0.0083398
CCDC24	ENSG00000159214	1	44457031	44462200	9	3	20623	2.3908	0.0084054
OPN3	ENSG00000054277	1	241753404	241840678	261	45	20623	2.3898	0.0084295
RCL1	ENSG00000120158	9	4792869	4885917	318	29	20623	2.3881	0.0084671
CAND2	ENSG00000144712	3	12837971	12913415	243	25	20623	2.3849	0.0085423
ZNF98	ENSG00000197360	19	22573821	22715287	452	37	20623	2.3815	0.0086223
MRPS23	ENSG00000181610	17	55916842	55927417	26	9	20623	2.3755	0.0087632
UPF1	ENSG00000005007	19	18942747	18979045	63	13	20623	2.3737	0.0088048
MLF2	ENSG00000089693	12	6857170	6876641	54	9	20623	2.3724	0.0088373
GDF1	ENSG00000130283	19	18979361	19006905	61	14	20623	2.3699	0.0088959
CERS1	ENSG00000223802	19	18979361	19007536	61	14	20623	2.3699	0.0088959
UCK1	ENSG00000130717	9	134399188	134406655	17	5	20623	2.3695	0.0089065
H3-5	ENSG00000188375	12	31944123	31945175	6	3	20623	2.3686	0.0089275
CSPG5	ENSG00000114646	3	47603729	47622282	22	4	20623	2.3666	0.0089752
MC4R	ENSG00000166603	18	58038564	58040001	3	2	20623	2.3666	0.0089752
PRKD3	ENSG00000115825	2	37477645	37551951	272	16	20623	2.3652	0.0090097
GSTM2	ENSG00000213366	1	110210644	110252171	119	24	20623	2.3641	0.0090375
ST6GALNAC5	ENSG00000117069	1	77333126	77531396	480	37	20623	2.361	0.0091122
HYI	ENSG00000178922	1	43916824	43919660	7	3	20623	2.3591	0.0091589
MTIF2	ENSG00000085760	2	55463731	55496483	86	12	20623	2.3569	0.009213
NTNG1	ENSG00000162631	1	107682629	108026080	767	62	20623	2.3554	0.0092525
GTPBP2	ENSG00000172432	6	43573053	43596899	35	7	20623	2.3538	0.0092906
GSTA2	ENSG00000244067	6	52614897	52628367	41	5	20623	2.3527	0.0093178
HLA-DOA	ENSG00000204252	6	32971955	32977389	45	12	20623	2.3506	0.0093709
PSMG1	ENSG00000183527	21	40546695	40555777	43	6	20623	2.3506	0.0093718
CREB3L1	ENSG00000157613	11	46299212	46342972	76	14	20623	2.35	0.0093873
CXXC4	ENSG00000168772	4	105389469	105416058	36	7	20623	2.3487	0.0094196
ZNF362	ENSG00000160094	1	33722146	33766320	80	12	20623	2.3467	0.0094698
ZNF133	ENSG00000125846	20	18269121	18297640	86	15	20623	2.3464	0.009477
CP	ENSG00000047457	3	148880197	148939842	162	27	20623	2.3457	0.0094945
MPIG6B	ENSG00000204420	6	31686371	31694491	5	2	20623	2.3454	0.0095035
CHAF1B	ENSG00000159259	21	37757676	37791313	114	12	20623	2.3445	0.0095255
FUT3	ENSG00000171124	19	5842899	5851485	25	6	20623	2.3442	0.0095338
INPP4B	ENSG00000109452	4	142944313	143768585	2290	82	20623	2.3419	0.0095933
PHF24	ENSG00000122733	9	34957484	34982541	46	11	20623	2.3405	0.0096291
CSPG4	ENSG00000173546	15	75966663	76005189	57	8	20623	2.3359	0.0097472
RXRB	ENSG00000204231	6	33161365	33168630	12	4	20623	2.3339	0.0098009
PCNT	ENSG00000160299	21	47744036	47865682	521	24	20623	2.332	0.0098497
LNX2	ENSG00000139517	13	28120050	28194541	248	26	20623	2.3316	0.0098616
PSMB7	ENSG00000136930	9	127115745	127177723	100	13	20623	2.3313	0.0098696
SOGA1	ENSG00000149639	20	35405845	35492089	114	22	20623	2.3295	0.0099172
DOP1B	ENSG00000142197	21	37529080	37666572	561	46	20623	2.3291	0.0099275
CAB39	ENSG00000135932	2	231577560	231685790	180	18	20623	2.3283	0.0099492
STX8	ENSG00000170310	17	9153788	9479908	929	101	20623	2.3275	0.0099681
ANP32E	ENSG00000143401	1	150190717	150208504	22	4	20623	2.3212	0.010138
NCKAP5	ENSG00000176771	2	133429374	134326034	2241	159	20623	2.3211	0.010142
USP36	ENSG00000055483	17	76783463	76837523	111	14	20623	2.3206	0.010153
MRFAP1	ENSG00000179010	4	6641818	6644472	8	3	20623	2.3198	0.010177
GAL3ST1	ENSG00000128242	22	30950622	30970574	55	19	20623	2.3192	0.010193
TMEM200A	ENSG00000164484	6	130686879	130764208	240	21	20623	2.3179	0.010228
POGLUT3	ENSG00000178202	11	108342832	108369159	40	7	20623	2.3178	0.010231
PSMA4	ENSG00000041357	15	78832747	78841604	31	4	20623	2.3174	0.010242
MMP26	ENSG00000167346	11	4726157	5013659	1282	52	20623	2.317	0.010252
CYP11A1	ENSG00000140459	15	74630100	74660081	55	11	20623	2.3169	0.010253
IVNS1ABP	ENSG00000116679	1	185265520	185286461	20	6	20623	2.3166	0.010263
CEBPZ	ENSG00000115816	2	37428755	37458856	64	16	20623	2.3162	0.010273
KLHL32	ENSG00000186231	6	97372605	97588630	714	41	20623	2.3154	0.010294
CPXM1	ENSG00000088882	20	2774715	2781283	17	6	20623	2.3151	0.010303
RAB5IF	ENSG00000101084	20	35234137	35240960	9	5	20623	2.3124	0.010379
PERP	ENSG00000112378	6	138409642	138428648	87	16	20623	2.3103	0.010436
VDAC2	ENSG00000165637	10	76969912	76991206	44	9	20623	2.3096	0.010456
SHANK2	ENSG00000162105	11	70313961	70963623	1852	138	20623	2.3091	0.010468
PABPN1L	ENSG00000205022	16	88928034	88933068	23	7	20623	2.3072	0.010522
WDR25	ENSG00000176473	14	100842755	100996640	222	27	20623	2.3071	0.010524
YIPF5	ENSG00000145817	5	143537723	143550278	41	7	20623	2.3004	0.010713
NKAIN3	ENSG00000185942	8	63161150	63912211	2277	61	20623	2.3001	0.010722
GRXCR2	ENSG00000204928	5	145239296	145252531	30	9	20623	2.2994	0.01074
HSD17B8	ENSG00000204228	6	33172419	33174608	5	2	20623	2.2985	0.010765
RER1	ENSG00000157916	1	2323267	2336883	36	10	20623	2.2978	0.010787
ALK	ENSG00000171094	2	29415640	30144432	2541	136	20623	2.2958	0.010844
RPS20	ENSG00000008988	8	56979854	56987069	23	4	20623	2.2941	0.010893
SPATC1L	ENSG00000160284	21	47581062	47604390	157	13	20623	2.2934	0.010913
UBIAD1	ENSG00000120942	1	11333263	11356106	29	3	20623	2.293	0.010924
DPP4	ENSG00000197635	2	162848751	162931052	171	25	20623	2.292	0.010952
ANGEL2	ENSG00000174606	1	213165524	213189168	33	7	20623	2.2908	0.010986
ZFAND5	ENSG00000107372	9	74966341	74980163	30	5	20623	2.288	0.011068
THRB	ENSG00000151090	3	24158651	24536773	1122	115	20623	2.2879	0.011073
IP6K2	ENSG00000068745	3	48725436	48777786	80	10	20623	2.2874	0.011087
ZDHHC23	ENSG00000184307	3	113666748	113684248	30	8	20623	2.2844	0.011175
TLDC2	ENSG00000101342	20	35504524	35522638	39	9	20623	2.2835	0.011202
ARAP3	ENSG00000120318	5	141032968	141061788	88	20	20623	2.2824	0.011232
IL20RB	ENSG00000174564	3	136665072	136729927	122	9	20623	2.2806	0.011285
PRCC	ENSG00000143294	1	156720402	156770607	133	18	20623	2.2793	0.011324
MRPL48	ENSG00000175581	11	73498361	73576178	280	18	20623	2.2789	0.011336
SHC2	ENSG00000129946	19	416583	460996	194	31	20623	2.2782	0.011358
CREB1	ENSG00000118260	2	208394461	208468155	105	13	20623	2.2763	0.011413
FAM20A	ENSG00000108950	17	66531254	66597530	152	26	20623	2.2758	0.01143
TFAP4	ENSG00000090447	16	4307187	4323076	23	4	20623	2.2754	0.011441
VAT1L	ENSG00000171724	16	77822427	78014004	815	99	20623	2.2746	0.011466
TOMM70	ENSG00000154174	3	100082275	100120242	77	13	20623	2.2741	0.011481
BMP8A	ENSG00000183682	1	39957318	39991607	81	16	20623	2.2739	0.011486
RAB28	ENSG00000157869	4	13362978	13485989	386	13	20623	2.2737	0.011493
MYH3	ENSG00000109063	17	10531843	10560626	96	6	20623	2.2736	0.011496
LAMP3	ENSG00000078081	3	182840001	182881627	165	18	20623	2.2709	0.011577
TTLL7	ENSG00000137941	1	84330711	84464833	353	14	20623	2.2696	0.011616
ARHGAP45	ENSG00000180448	19	1065922	1086627	86	17	20623	2.2682	0.011658
TICAM1	ENSG00000127666	19	4815944	4831716	47	10	20623	2.268	0.011666
TANC2	ENSG00000170921	17	61086917	61505060	628	24	20623	2.2676	0.011677
KAT2A	ENSG00000108773	17	40265126	40273376	15	2	20623	2.2675	0.011678
FRAS1	ENSG00000138759	4	78978724	79465423	1715	50	20623	2.2673	0.011687
HNRNPH1	ENSG00000169045	5	179041179	179061785	73	13	20623	2.2671	0.011692
RAB5C	ENSG00000108774	17	40276994	40307035	57	5	20623	2.2668	0.0117
OXER1	ENSG00000162881	2	42989642	42991401	7	2	20623	2.2663	0.011717
CASZ1	ENSG00000130940	1	10696661	10856707	411	76	20623	2.2652	0.011749
APOM	ENSG00000204444	6	31620193	31625987	9	4	20623	2.2645	0.011771
ECM1	ENSG00000143369	1	150480538	150486265	14	5	20623	2.2644	0.011773
ARTN	ENSG00000117407	1	44398992	44402913	10	3	20623	2.2641	0.011784
LRRC4C	ENSG00000148948	11	40135753	41481323	3609	169	20623	2.2641	0.011784
MAD2L1BP	ENSG00000124688	6	43597277	43608689	22	6	20623	2.2637	0.011795
CNN3	ENSG00000117519	1	95362507	95392834	115	24	20623	2.2636	0.0118
ADGRF4	ENSG00000153294	6	47653600	47689757	147	7	20623	2.2603	0.011902
NF1	ENSG00000196712	17	29421945	29709134	348	8	20623	2.26	0.011911
EPHA8	ENSG00000070886	1	22890057	22930087	151	23	20623	2.2592	0.011937
LRRC32	ENSG00000137507	11	76368568	76381791	30	8	20623	2.2584	0.011961
BMS1	ENSG00000165733	10	43278249	43330385	152	14	20623	2.2577	0.011981
ELOVL3	ENSG00000119915	10	103986085	103989346	4	1	20623	2.257	0.012003
RPS13	ENSG00000110700	11	17095936	17099334	6	2	20623	2.255	0.012067
PSMB9	ENSG00000240065	6	32811913	32827362	120	15	20623	2.2544	0.012085
ZC3H7A	ENSG00000122299	16	11844442	11891123	120	17	20623	2.2542	0.012093
OR52N4	ENSG00000181074	11	5775923	5776959	6	2	20623	2.2528	0.012136
TRAM2	ENSG00000065308	6	52362200	52441713	328	29	20623	2.2523	0.012152
GADL1	ENSG00000144644	3	30767692	30936257	558	36	20623	2.2501	0.012222
NCOR2	ENSG00000196498	12	124808961	125052135	762	95	20623	2.2499	0.012226
SERPINA10	ENSG00000140093	14	94749650	94759608	33	8	20623	2.2486	0.012269
LIN54	ENSG00000189308	4	83831126	83934079	195	8	20623	2.2464	0.012338
BCL11B	ENSG00000127152	14	99635624	99737861	265	31	20623	2.2458	0.012358
PKP3	ENSG00000184363	11	392614	404908	38	7	20623	2.2455	0.012369
RSU1	ENSG00000148484	10	16632610	16859527	733	68	20623	2.2441	0.012414
PARVB	ENSG00000188677	22	44395091	44568829	638	99	20623	2.2429	0.012451
MYH4	ENSG00000264424	17	10346607	10372876	44	5	20623	2.2405	0.01253
TM4SF20	ENSG00000168955	2	228226872	228246711	89	19	20623	2.2379	0.012612
PHOSPHO1	ENSG00000173868	17	47300724	47308128	19	6	20623	2.2372	0.012638
METTL25B	ENSG00000143303	1	156698234	156706752	13	4	20623	2.2368	0.01265
SLC25A47	ENSG00000140107	14	100789674	100796715	20	5	20623	2.236	0.012677
NKAPL	ENSG00000189134	6	28227098	28228736	6	3	20623	2.2359	0.012678
HTR6	ENSG00000158748	1	19991780	20006055	38	7	20623	2.2346	0.012721
LIMCH1	ENSG00000064042	4	41361624	41702061	789	58	20623	2.2341	0.012738
MAGEF1	ENSG00000177383	3	184428156	184429836	3	1	20623	2.2326	0.012787
DSC1	ENSG00000134765	18	28709199	28742819	146	11	20623	2.2313	0.012829
PLXNB1	ENSG00000164050	3	48445261	48471594	23	4	20623	2.2307	0.01285
E2F1	ENSG00000101412	20	32263489	32274210	16	8	20623	2.2306	0.012855
UBE2K	ENSG00000078140	4	39699664	39784412	241	18	20623	2.2286	0.01292
MAST2	ENSG00000086015	1	46252659	46501796	487	13	20623	2.2279	0.012945
RPL26L1	ENSG00000037241	5	172385732	172396774	43	8	20623	2.2262	0.013002
MTUS2	ENSG00000132938	13	29598748	30077892	1674	86	20623	2.2249	0.013045
NDRG3	ENSG00000101079	20	35280169	35374481	94	31	20623	2.224	0.013075
WDR17	ENSG00000150627	4	176986985	177103978	398	18	20623	2.2185	0.013261
RPL13	ENSG00000167526	16	89627065	89630950	17	2	20623	2.2182	0.013269
MBOAT1	ENSG00000172197	6	20100935	20212670	364	54	20623	2.2169	0.013317
MTAP	ENSG00000099810	9	21802542	21931646	278	24	20623	2.2165	0.013329
CTSS	ENSG00000163131	1	150702672	150738433	67	9	20623	2.216	0.013346
TSSK3	ENSG00000162526	1	32817122	32829913	5	3	20623	2.2155	0.013363
DIPK1C	ENSG00000187773	18	72102963	72125179	79	17	20623	2.2155	0.013363
ATP6V1G2	ENSG00000213760	6	31512239	31516204	15	7	20623	2.2153	0.013371
METTL21A	ENSG00000144401	2	208445355	208490652	68	9	20623	2.2148	0.013386
QPCT	ENSG00000115828	2	37571717	37600465	80	18	20623	2.2144	0.0134
ALDH3A1	ENSG00000108602	17	19641297	19652256	15	4	20623	2.2139	0.013417
LGI1	ENSG00000108231	10	95517566	95557916	124	19	20623	2.2135	0.013433
GSTA5	ENSG00000182793	6	52696453	52710893	39	6	20623	2.2135	0.013433
CBLN2	ENSG00000141668	18	70203915	70305756	267	20	20623	2.211	0.013516
CCDC86	ENSG00000110104	11	60609544	60618554	33	10	20623	2.2106	0.013533
CHAC1	ENSG00000128965	15	41245160	41248710	6	3	20623	2.2094	0.013575
BCL2L15	ENSG00000188761	1	114420790	114430169	17	6	20623	2.2076	0.013637
CAMTA1	ENSG00000171735	1	6845384	7829766	2701	204	20623	2.2063	0.013681
RTN4RL1	ENSG00000185924	17	1837971	1928639	338	38	20623	2.2058	0.0137
UGT1A8	ENSG00000242366	2	234668894	234681945	31	9	20623	2.2055	0.01371
STX16-NPEPL1	ENSG00000254995	20	57226490	57290466	175	23	20623	2.2055	0.01371
ABHD16A	ENSG00000204427	6	31654726	31671221	26	8	20623	2.2053	0.013718
AMPD2	ENSG00000116337	1	110158726	110174673	32	7	20623	2.2032	0.013791
FBXW10B	ENSG00000241322	17	15468798	15522826	139	15	20623	2.2029	0.013799
LCT	ENSG00000115850	2	136545410	136594750	54	7	20623	2.2025	0.013816
AZIN1	ENSG00000155096	8	103838585	103906092	180	16	20623	2.2023	0.013821
C17orf99	ENSG00000187997	17	76142434	76162258	91	20	20623	2.2022	0.013824
ADAMTS12	ENSG00000151388	5	33523640	33892297	1143	72	20623	2.1986	0.013953
CABLES1	ENSG00000134508	18	20714528	20840431	244	38	20623	2.1976	0.013987
BMPR1B	ENSG00000138696	4	95679119	96079599	1300	49	20623	2.1974	0.013997
SLC25A17	ENSG00000100372	22	41165634	41215403	59	6	20623	2.1966	0.014023
SGK3	ENSG00000104205	8	67624653	67774257	235	11	20623	2.1949	0.014084
TSPAN32	ENSG00000064201	11	2323227	2339430	70	9	20623	2.1947	0.014093
SMARCC1	ENSG00000173473	3	47626762	47823596	228	14	20623	2.1917	0.014201
NENF	ENSG00000117691	1	212606229	212619714	45	7	20623	2.1908	0.014231
HDHD2	ENSG00000167220	18	44633774	44676891	135	15	20623	2.1903	0.01425
ATXN7	ENSG00000163635	3	63850233	63989138	255	22	20623	2.1886	0.014313
CXCR5	ENSG00000160683	11	118754475	118768508	32	11	20623	2.1881	0.01433
ZIC4	ENSG00000174963	3	147103833	147124647	32	9	20623	2.1871	0.014366
MGAT4B	ENSG00000161013	5	179224597	179233952	20	4	20623	2.1847	0.014454
ALKBH3	ENSG00000166199	11	43902361	43941816	159	19	20623	2.1845	0.014464
ZFYVE28	ENSG00000159733	4	2271309	2420390	617	45	20623	2.1832	0.01451
TNK2	ENSG00000061938	3	195590235	195638816	132	23	20623	2.1828	0.014524
HSP90AA1	ENSG00000080824	14	102547075	102606036	133	15	20623	2.1806	0.014607
ENSA	ENSG00000143420	1	150573327	150602088	56	11	20623	2.1803	0.014619
BMP2K	ENSG00000138756	4	79697496	79837526	203	9	20623	2.1782	0.014697
CD81	ENSG00000110651	11	2397407	2418649	27	3	20623	2.1775	0.01472
CADM2	ENSG00000175161	3	85008132	86123579	2925	58	20623	2.176	0.014778
VSNL1	ENSG00000163032	2	17720393	17838285	415	19	20623	2.1757	0.014789
SKOR2	ENSG00000215474	18	44746293	44775554	66	9	20623	2.175	0.014816
RPGRIP1	ENSG00000092200	14	21756098	21819460	183	23	20623	2.1742	0.014843
COPS5	ENSG00000121022	8	67955314	67996018	56	5	20623	2.1735	0.014872
SAMHD1	ENSG00000101347	20	35518632	35580246	112	14	20623	2.1718	0.014937
TMEM63B	ENSG00000137216	6	44094651	44123256	103	16	20623	2.1708	0.014975
AHSP	ENSG00000169877	16	31539185	31540124	4	2	20623	2.1704	0.014989
HSPA1L	ENSG00000204390	6	31777396	31783437	19	9	20623	2.1699	0.015005
UBXN4	ENSG00000144224	2	136499189	136542625	39	6	20623	2.1699	0.015008
TMEM71	ENSG00000165071	8	133697253	133772958	257	13	20623	2.1698	0.015012
BRWD1	ENSG00000185658	21	40556102	40693485	378	16	20623	2.1683	0.015068
FCRL5	ENSG00000143297	1	157483167	157522310	76	9	20623	2.1677	0.01509
KRT4	ENSG00000170477	12	53200333	53208335	18	4	20623	2.1669	0.01512
H2BC12	ENSG00000197903	6	27106073	27114619	11	4	20623	2.1655	0.015173
WBP1L	ENSG00000166272	10	104503727	104576021	214	23	20623	2.1647	0.015206
TMEM273	ENSG00000204161	10	50362773	50396630	135	25	20623	2.1646	0.015207
MS4A4E	ENSG00000214787	11	59968726	60010561	130	13	20623	2.1639	0.015234
GIGYF2	ENSG00000204120	2	233562009	233725285	402	18	20623	2.1638	0.015239
PLIN2	ENSG00000147872	9	19108373	19149288	137	24	20623	2.1612	0.015341
GPANK1	ENSG00000204438	6	31629006	31634060	13	7	20623	2.1596	0.015403
RTF1	ENSG00000137815	15	41700606	41775761	146	15	20623	2.1591	0.015421
MYO3A	ENSG00000095777	10	26223196	26501456	1268	21	20623	2.1574	0.015486
ODAD3	ENSG00000198003	19	11531272	11546603	26	6	20623	2.1558	0.015551
SPATA2L	ENSG00000158792	16	89762751	89768113	16	5	20623	2.1523	0.015686
ITGB7	ENSG00000139626	12	53585102	53601091	37	10	20623	2.1522	0.015692
ELAVL4	ENSG00000162374	1	50513686	50669458	181	29	20623	2.1494	0.015802
C1orf54	ENSG00000118292	1	150240600	150253327	21	6	20623	2.1483	0.015844
PDZD2	ENSG00000133401	5	31639517	32111037	1825	196	20623	2.148	0.015856
SPINK6	ENSG00000178172	5	147582357	147594700	13	5	20623	2.1479	0.015861
ANAPC2	ENSG00000176248	9	140069236	140082989	23	2	20623	2.1478	0.015865
RAD21L1	ENSG00000244588	20	1206700	1277065	189	25	20623	2.1475	0.015877
ALDH7A1	ENSG00000164904	5	125877533	125931110	164	25	20623	2.1471	0.015894
SOX4	ENSG00000124766	6	21593972	21598847	2	1	20623	2.1466	0.015911
H4C8	ENSG00000158406	6	26281283	26285762	13	4	20623	2.1451	0.015972
RBM39	ENSG00000131051	20	34291531	34330234	108	7	20623	2.1434	0.01604
DHX58	ENSG00000108771	17	40253422	40264751	27	4	20623	2.1431	0.016052
CDK2	ENSG00000123374	12	56360553	56366568	6	3	20623	2.1423	0.016084
CACTIN	ENSG00000105298	19	3610639	3626813	70	9	20623	2.1422	0.01609
CGAS	ENSG00000164430	6	74123238	74161999	84	24	20623	2.1416	0.016112
SEMA4D	ENSG00000187764	9	91975702	92113045	484	47	20623	2.1404	0.016161
ATP2C2	ENSG00000064270	16	84402133	84497793	694	63	20623	2.139	0.016218
KCTD13	ENSG00000174943	16	29916333	29938356	35	5	20623	2.1386	0.016233
RBPJ	ENSG00000168214	4	26165077	26436541	476	50	20623	2.1379	0.016261
GATAD2B	ENSG00000143614	1	153777201	153895451	195	16	20623	2.137	0.0163
HORMAD1	ENSG00000143452	1	150670536	150693364	69	5	20623	2.1341	0.016418
PPP4R4	ENSG00000119698	14	94612465	94746072	305	19	20623	2.1325	0.016483
GAD2	ENSG00000136750	10	26505236	26593487	205	13	20623	2.1325	0.016483
C21orf58	ENSG00000160298	21	47720095	47743789	73	15	20623	2.1324	0.016486
RAP1GDS1	ENSG00000138698	4	99182535	99365012	399	14	20623	2.1308	0.016554
SDHAF1	ENSG00000205138	19	36486090	36487220	2	1	20623	2.1306	0.016561
NAV3	ENSG00000067798	12	78224685	78606790	1250	74	20623	2.1304	0.01657
CD46	ENSG00000117335	1	207925402	207968858	96	11	20623	2.127	0.016711
FADS2	ENSG00000134824	11	61560452	61634826	157	16	20623	2.1247	0.016807
CHIC2	ENSG00000109220	4	54875956	54930857	68	7	20623	2.1229	0.016883
C11orf21	ENSG00000110665	11	2316875	2324279	48	8	20623	2.1229	0.016883
SLC2A5	ENSG00000142583	1	9095166	9148537	175	22	20623	2.1222	0.016911
CDC20	ENSG00000117399	1	43824626	43828874	5	3	20623	2.1219	0.016924
AP3B1	ENSG00000132842	5	77296349	77590579	656	20	20623	2.1207	0.016974
AGPAT1	ENSG00000204310	6	32135989	32145873	11	5	20623	2.1198	0.017011
RBM44	ENSG00000177483	2	238707032	238751451	98	14	20623	2.1183	0.017074
PEBP4	ENSG00000134020	8	22570769	22857513	897	96	20623	2.1177	0.017098
ATP6V0B	ENSG00000117410	1	44440159	44443967	8	4	20623	2.1171	0.017124
APPL1	ENSG00000157500	3	57261765	57307496	71	11	20623	2.1134	0.017281
ZKSCAN3	ENSG00000189298	6	28317691	28336947	63	12	20623	2.1131	0.017295
ADGRA1	ENSG00000197177	10	134884433	134945179	260	32	20623	2.113	0.017301
CFAP36	ENSG00000163001	2	55746740	55773015	81	17	20623	2.1122	0.017336
POLR1C	ENSG00000171453	6	43477440	43497323	32	6	20623	2.1118	0.017354
DNAJB7	ENSG00000172404	22	41255553	41258130	3	2	20623	2.1105	0.017409
NFIL3	ENSG00000165030	9	94171327	94186144	31	6	20623	2.1087	0.017483
CCDC97	ENSG00000142039	19	41816094	41830788	27	3	20623	2.1083	0.017503
AURKA	ENSG00000087586	20	54944445	54967393	43	15	20623	2.1033	0.01772
VWA2	ENSG00000165816	10	115999018	116051272	133	21	20623	2.1031	0.01773
TRPT1	ENSG00000149743	11	63991271	63993726	5	3	20623	2.1028	0.017742
MED8	ENSG00000159479	1	43849588	43855479	4	2	20623	2.1025	0.017753
NOX3	ENSG00000074771	6	155716504	155777037	197	47	20623	2.1023	0.017763
PPP1R42	ENSG00000178125	8	67876334	67968839	90	8	20623	2.1023	0.017766
ADPRH	ENSG00000144843	3	119298115	119308792	21	8	20623	2.1015	0.017797
LGALS8	ENSG00000116977	1	236681300	236716281	205	8	20623	2.1014	0.017805
DUSP23	ENSG00000158716	1	159750722	159752333	4	2	20623	2.1005	0.017842
IDH2	ENSG00000182054	15	90626277	90645736	52	10	20623	2.1005	0.017844
TNFRSF11B	ENSG00000164761	8	119935796	119964439	111	16	20623	2.0994	0.017891
HLA-DOB	ENSG00000241106	6	32780540	32784825	36	9	20623	2.0991	0.017904
MIEN1	ENSG00000141741	17	37884749	37887040	2	1	20623	2.0988	0.017918
MUC19	ENSG00000205592	12	40787197	40964632	916	29	20623	2.0963	0.018029
C1orf105	ENSG00000180999	1	172389828	172437971	134	17	20623	2.0955	0.018061
LUM	ENSG00000139329	12	91496406	91505608	39	5	20623	2.0947	0.018097
PHRF1	ENSG00000070047	11	576486	612222	112	15	20623	2.0945	0.018106
DEK	ENSG00000124795	6	18224099	18265054	82	15	20623	2.0941	0.018126
RUFY1	ENSG00000176783	5	178977559	179037027	178	20	20623	2.094	0.01813
IFITM5	ENSG00000206013	11	298200	299526	4	2	20623	2.0939	0.018135
DHX30	ENSG00000132153	3	47844399	47891685	41	7	20623	2.0932	0.018164
ABCC2	ENSG00000023839	10	101542489	101611949	151	15	20623	2.0925	0.018198
GOLPH3L	ENSG00000143457	1	150618701	150669630	135	9	20623	2.0919	0.018225
PPARG	ENSG00000132170	3	12328867	12475855	349	25	20623	2.0905	0.018284
CDHR5	ENSG00000099834	11	616565	626078	43	10	20623	2.0891	0.018348
ACSBG1	ENSG00000103740	15	78459810	78538030	245	43	20623	2.0874	0.018425
CERS2	ENSG00000143418	1	150933059	150947479	35	7	20623	2.0856	0.018507
TCF20	ENSG00000100207	22	42556019	42739622	408	35	20623	2.0852	0.018526
CSPP1	ENSG00000104218	8	67974661	68108498	154	13	20623	2.0851	0.01853
COPS4	ENSG00000138663	4	83955600	83996971	44	7	20623	2.0849	0.018537
SCFD2	ENSG00000184178	4	53739149	54232242	1168	59	20623	2.0845	0.018556
L3MBTL3	ENSG00000198945	6	130334844	130462594	332	25	20623	2.0836	0.018597
MLNR	ENSG00000102539	13	49794474	49796513	2	1	20623	2.0833	0.018611
CYB561D2	ENSG00000114395	3	50388126	50395891	6	3	20623	2.083	0.018624
TIGD1	ENSG00000221944	2	233412779	233415226	9	2	20623	2.083	0.018628
SETD4	ENSG00000185917	21	37406839	37451687	147	18	20623	2.0829	0.018629
HEATR1	ENSG00000119285	1	236712305	236767804	308	11	20623	2.0816	0.018687
BRMS1L	ENSG00000100916	14	36295524	36401531	169	21	20623	2.0806	0.018735
FAM171B	ENSG00000144369	2	187558698	187630685	117	17	20623	2.0789	0.018811
RIOK3	ENSG00000101782	18	21032787	21066567	78	13	20623	2.0773	0.018888
RASL11A	ENSG00000122035	13	27844464	27847827	5	2	20623	2.0769	0.018906
C8A	ENSG00000157131	1	57320479	57383894	203	26	20623	2.0766	0.018918
INSRR	ENSG00000027644	1	156809855	156828810	21	8	20623	2.0762	0.018939
KCNJ13	ENSG00000115474	2	233631174	233641278	26	6	20623	2.076	0.018945
SGSM3	ENSG00000100359	22	40766595	40806293	53	7	20623	2.0757	0.018962
RICTOR	ENSG00000164327	5	38938021	39074510	273	13	20623	2.0756	0.018965
THAP9	ENSG00000168152	4	83821837	83841122	28	3	20623	2.0751	0.018988
RNF13	ENSG00000082996	3	149530495	149679926	295	21	20623	2.0747	0.019008
TMEM143	ENSG00000161558	19	48835613	48867494	110	13	20623	2.0743	0.019025
STBD1	ENSG00000118804	4	77172886	77232752	238	18	20623	2.0724	0.019114
ESYT1	ENSG00000139641	12	56512034	56538455	26	10	20623	2.0697	0.019238
DMRTC2	ENSG00000142025	19	42348806	42356401	11	4	20623	2.0692	0.019263
DHX15	ENSG00000109606	4	24519064	24586173	161	20	20623	2.0684	0.0193
APMAP	ENSG00000101474	20	24943561	24973615	93	10	20623	2.0681	0.019317
SPOCK3	ENSG00000196104	4	167654535	168155947	1610	60	20623	2.0675	0.019343
CCDC51	ENSG00000164051	3	48473574	48481866	14	3	20623	2.0664	0.019397
FAM47E-STBD1	ENSG00000272414	4	77172874	77232282	236	18	20623	2.0651	0.019458
MSANTD3	ENSG00000066697	9	103189438	103213511	65	5	20623	2.065	0.019461
RET	ENSG00000165731	10	43572475	43625799	208	22	20623	2.0642	0.019499
CCN3	ENSG00000136999	8	120428546	120436593	48	4	20623	2.0641	0.019504
PRIMPOL	ENSG00000164306	4	185570767	185616117	172	9	20623	2.0628	0.019564
PITX3	ENSG00000107859	10	103989943	104001231	18	3	20623	2.0625	0.019581
HSPA1A	ENSG00000204389	6	31783291	31785723	6	3	20623	2.0612	0.019642
GPA33	ENSG00000143167	1	167022073	167059868	112	18	20623	2.0612	0.019644
OR2B3	ENSG00000204703	6	29053985	29055090	1	1	20623	2.061	0.01965
KSR2	ENSG00000171435	12	117890817	118406788	1774	169	20623	2.0608	0.019661
ZNF317	ENSG00000130803	19	9251056	9274100	91	8	20623	2.0606	0.01967
C14orf119	ENSG00000179933	14	23563974	23569665	24	6	20623	2.0603	0.019686
CBR3	ENSG00000159231	21	37507210	37518864	54	6	20623	2.06	0.019698
TMEM154	ENSG00000170006	4	153539784	153601317	163	28	20623	2.0587	0.019761
CYP4F2	ENSG00000186115	19	15988833	16008930	83	9	20623	2.0587	0.019763
RDH16	ENSG00000139547	12	57345219	57353158	17	5	20623	2.0576	0.019817
ORM1	ENSG00000229314	9	117085336	117088755	14	6	20623	2.0575	0.019817
SOCS4	ENSG00000180008	14	55493948	55516206	41	6	20623	2.0567	0.019859
PAQR8	ENSG00000170915	6	52226219	52272575	168	33	20623	2.0557	0.019904
CAB39L	ENSG00000102547	13	49882786	50018262	357	28	20623	2.0556	0.019908
DDAH1	ENSG00000153904	1	85784164	86043933	755	55	20623	2.054	0.019988
NEK6	ENSG00000119408	9	127019885	127115586	223	23	20623	2.0509	0.020136
FABP5	ENSG00000164687	8	82192598	82197012	3	1	20623	2.0509	0.02014
FAM83F	ENSG00000133477	22	40390953	40439533	70	11	20623	2.0503	0.020169
ZNF816	ENSG00000180257	19	53430388	53466164	72	12	20623	2.0474	0.020309
ZNF816-ZNF321P	ENSG00000221874	19	53431728	53466076	72	12	20623	2.0474	0.020309
CDC42EP1	ENSG00000128283	22	37956454	37965412	23	6	20623	2.0472	0.020317
WIPI1	ENSG00000070540	17	66417089	66453654	99	17	20623	2.0466	0.020346
TSPAN14	ENSG00000108219	10	82213922	82292879	184	26	20623	2.0454	0.020406
PLAT	ENSG00000104368	8	42032236	42065242	51	9	20623	2.0424	0.020557
A4GALT	ENSG00000128274	22	43088127	43117304	158	21	20623	2.0403	0.02066
PHF3	ENSG00000118482	6	64345725	64489229	204	18	20623	2.0359	0.020882
ATF7IP	ENSG00000171681	12	14518610	14651697	325	21	20623	2.0349	0.02093
PF4	ENSG00000163737	4	74846794	74847841	2	1	20623	2.0345	0.020949
OGDHL	ENSG00000197444	10	50942689	50970425	84	11	20623	2.0338	0.020985
PRMT2	ENSG00000160310	21	48055079	48085036	98	13	20623	2.0338	0.020987
CNBD2	ENSG00000149646	20	34556512	34618622	97	10	20623	2.0334	0.021005
EPHA2	ENSG00000142627	1	16450832	16482582	55	12	20623	2.0327	0.021041
ST3GAL3	ENSG00000126091	1	44171495	44396831	500	25	20623	2.0326	0.021046
DACT3	ENSG00000197380	19	47150869	47164395	21	6	20623	2.0311	0.021122
SIAH2	ENSG00000181788	3	150458914	150481264	49	3	20623	2.0286	0.021251
SEC14L6	ENSG00000214491	22	30918786	30942669	92	10	20623	2.0283	0.021265
CASP9	ENSG00000132906	1	15817327	15853029	131	8	20623	2.0279	0.021286
LRRC55	ENSG00000183908	11	56949221	56959191	28	7	20623	2.0277	0.021298
ME1	ENSG00000065833	6	83920108	84140797	495	19	20623	2.0272	0.021323
FYN	ENSG00000010810	6	111981535	112194655	583	32	20623	2.0255	0.021406
IKBKB	ENSG00000104365	8	42128820	42189973	101	11	20623	2.0253	0.021419
PPP1R10	ENSG00000204569	6	30568177	30586389	30	4	20623	2.0252	0.021422
NMU	ENSG00000109255	4	56461396	56502865	142	17	20623	2.0243	0.02147
CD80	ENSG00000121594	3	119243140	119278449	121	22	20623	2.0237	0.021502
PRSS57	ENSG00000185198	19	685521	695460	96	14	20623	2.0218	0.021598
SERGEF	ENSG00000129158	11	17809595	18034709	425	40	20623	2.0211	0.021636
ODF3L2	ENSG00000181781	19	463346	474983	49	7	20623	2.0211	0.021637
TMEM64	ENSG00000180694	8	91634223	91803860	335	12	20623	2.0208	0.021651
SCAND1	ENSG00000171222	20	34541539	34547394	16	4	20623	2.0203	0.021677
PCP4	ENSG00000183036	21	41239243	41301322	277	44	20623	2.0201	0.021685
ZDHHC7	ENSG00000153786	16	85007787	85045141	188	17	20623	2.0192	0.021733
ZFP69B	ENSG00000187801	1	40915774	40929390	49	14	20623	2.0192	0.021735
ARHGEF3	ENSG00000163947	3	56761446	57113357	1082	86	20623	2.0177	0.021811
DOT1L	ENSG00000104885	19	2164148	2232577	208	29	20623	2.0166	0.021867
ATAT1	ENSG00000137343	6	30594619	30614600	41	10	20623	2.0151	0.021946
NCK1	ENSG00000158092	3	136581050	136668665	191	8	20623	2.0151	0.021946
RPS11	ENSG00000142534	19	49999622	50002946	9	2	20623	2.0131	0.02205
TNRC6B	ENSG00000100354	22	40440821	40731812	440	17	20623	2.0111	0.022159
CYTIP	ENSG00000115165	2	158271131	158345473	136	18	20623	2.0094	0.022246
HNRNPF	ENSG00000169813	10	43881065	43904614	73	12	20623	2.009	0.022268
SPIN1	ENSG00000106723	9	91003334	91093609	157	4	20623	2.0076	0.022344
RRAD	ENSG00000166592	16	66955582	66959547	5	2	20623	2.0072	0.022362
THAP4	ENSG00000176946	2	242523820	242576864	132	9	20623	2.0064	0.022404
SOX17	ENSG00000164736	8	55370495	55373448	6	2	20623	2.0054	0.022459
A3GALT2	ENSG00000184389	1	33772367	33786699	43	8	20623	2.0041	0.022532
WARS1	ENSG00000140105	14	100800125	100843142	127	7	20623	2.0029	0.022594
SLA	ENSG00000155926	8	134048973	134115298	288	19	20623	2.0024	0.022619
FFAR1	ENSG00000126266	19	35842445	35843367	1	1	20623	2.002	0.02264
APOL2	ENSG00000128335	22	36622256	36636000	61	11	20623	2.0018	0.022654
RMI2	ENSG00000175643	16	11343476	11445619	449	23	20623	2.0018	0.022654
TRIM27	ENSG00000204713	6	28870779	28891766	52	11	20623	2.0011	0.022692
TGFB1	ENSG00000105329	19	41807492	41859816	95	13	20623	2.0002	0.022738
IFI30	ENSG00000216490	19	18283972	18288927	12	2	20623	1.9998	0.02276
EDEM3	ENSG00000116406	1	184659365	184724047	118	14	20623	1.999	0.022803
PRELID3B	ENSG00000101166	20	57608200	57617964	15	6	20623	1.9986	0.022824
NPEPL1	ENSG00000215440	20	57264187	57294294	120	17	20623	1.9979	0.022864
PHF20L1	ENSG00000129292	8	133787618	133861052	121	13	20623	1.9978	0.022867
NHLH1	ENSG00000171786	1	160336857	160342638	12	4	20623	1.9966	0.022933
POU1F1	ENSG00000064835	3	87308554	87325737	34	8	20623	1.9954	0.022998
NUFIP1	ENSG00000083635	13	45513384	45563618	62	14	20623	1.9946	0.023043
CST7	ENSG00000077984	20	24929866	24940564	56	7	20623	1.9944	0.023056
MMP20	ENSG00000137674	11	102447566	102496063	241	18	20623	1.9936	0.023096
SCP2	ENSG00000116171	1	53392901	53517375	459	19	20623	1.9931	0.023124
RGMA	ENSG00000182175	15	93586636	93632433	197	33	20623	1.9929	0.023137
CYP2A13	ENSG00000197838	19	41594377	41602100	23	5	20623	1.9926	0.023152
SIGLEC1	ENSG00000088827	20	3667617	3687775	87	13	20623	1.9919	0.023192
TNFAIP3	ENSG00000118503	6	138188351	138204449	27	5	20623	1.9911	0.023237
AAR2	ENSG00000131043	20	34824381	34858840	39	13	20623	1.9908	0.023251
EXOC6B	ENSG00000144036	2	72403113	73053170	930	23	20623	1.9897	0.02331
MAEL	ENSG00000143194	1	166958346	166991451	83	13	20623	1.9888	0.02336
DUOXA2	ENSG00000140274	15	45406519	45410619	7	1	20623	1.9887	0.02337
MCMDC2	ENSG00000178460	8	67782984	67834283	59	8	20623	1.9875	0.023433
CDC42EP5	ENSG00000167617	19	54976210	54984411	25	6	20623	1.9865	0.023488
TMEM74	ENSG00000164841	8	109619079	109799844	527	31	20623	1.9864	0.023492
PLG	ENSG00000122194	6	161123270	161174347	144	15	20623	1.9858	0.023529
PAQR3	ENSG00000163291	4	79808281	79860592	131	6	20623	1.9858	0.023529
ZNF333	ENSG00000160961	19	14800613	14844558	161	21	20623	1.9855	0.023547
RSL24D1	ENSG00000137876	15	55473004	55489265	57	8	20623	1.9851	0.023569
SETDB1	ENSG00000143379	1	150898739	150937213	69	12	20623	1.9848	0.023585
PTMS	ENSG00000159335	12	6874682	6880116	9	2	20623	1.9846	0.023596
AKR7A3	ENSG00000162482	1	19609052	19615744	27	5	20623	1.9832	0.023673
PEA15	ENSG00000162734	1	160175127	160185166	12	7	20623	1.9823	0.023722
TCTN3	ENSG00000119977	10	97423158	97453900	69	15	20623	1.9822	0.023731
LRRC73	ENSG00000204052	6	43474707	43478424	6	2	20623	1.982	0.02374
MRPL38	ENSG00000204316	17	73894724	73905899	20	6	20623	1.9801	0.023848
PLEK	ENSG00000115956	2	68592305	68624585	179	15	20623	1.9779	0.023969
NECAB3	ENSG00000125967	20	32244893	32262269	14	5	20623	1.9779	0.02397
WNT2B	ENSG00000134245	1	113009163	113072787	151	27	20623	1.9774	0.023996
FAM241B	ENSG00000171224	10	71390007	71393352	20	4	20623	1.977	0.024023
FASLG	ENSG00000117560	1	172628154	172636014	10	4	20623	1.9768	0.02403
FAM118A	ENSG00000100376	22	45704849	45737836	104	11	20623	1.9758	0.024092
CST6	ENSG00000175315	11	65779312	65780976	3	1	20623	1.9747	0.024149
TRAT1	ENSG00000163519	3	108541545	108573852	81	14	20623	1.9747	0.02415
FAM170A	ENSG00000164334	5	118965254	118971517	30	4	20623	1.9729	0.024254
SPSB1	ENSG00000171621	1	9352939	9429591	322	46	20623	1.9726	0.024272
TMPRSS11F	ENSG00000198092	4	68918916	68995598	184	11	20623	1.9724	0.02428
SERAC1	ENSG00000122335	6	158530536	158589312	120	16	20623	1.972	0.024303
UGT2A1	ENSG00000173610	4	70454135	70518965	309	20	20623	1.9715	0.024333
PDCL3	ENSG00000115539	2	101179152	101193197	43	6	20623	1.9709	0.02437
DUS1L	ENSG00000169718	17	80015382	80023763	17	6	20623	1.9693	0.024458
TTPAL	ENSG00000124120	20	43104526	43123244	26	6	20623	1.9692	0.024467
XPO5	ENSG00000124571	6	43490072	43543812	84	11	20623	1.9684	0.024513
NR4A2	ENSG00000153234	2	157180944	157198860	13	4	20623	1.9683	0.024515
CHRNA9	ENSG00000174343	4	40337346	40357234	107	10	20623	1.968	0.024536
SYT10	ENSG00000110975	12	33527173	33592754	214	20	20623	1.9675	0.024561
LNP1	ENSG00000206535	3	100120037	100175163	73	16	20623	1.967	0.024593
HLA-DPB1	ENSG00000223865	6	33043703	33054978	230	14	20623	1.9667	0.024607
OLFM4	ENSG00000102837	13	53602894	53626192	77	18	20623	1.9654	0.024685
ATF6	ENSG00000118217	1	161736084	161933860	571	17	20623	1.9652	0.024694
ZNF792	ENSG00000180884	19	35447258	35454953	22	6	20623	1.9648	0.024717
ODC1	ENSG00000115758	2	10580094	10588630	19	5	20623	1.9641	0.024759
KIRREL1	ENSG00000183853	1	157963063	158070052	342	53	20623	1.9639	0.024768
TMEM150A	ENSG00000168890	2	85825671	85830319	4	2	20623	1.9631	0.024816
NR2F2	ENSG00000185551	15	96869167	96883492	12	3	20623	1.962	0.024884
SPINK8	ENSG00000229453	3	48348336	48369831	46	3	20623	1.9617	0.024899
GZMA	ENSG00000145649	5	54398476	54406080	12	3	20623	1.9611	0.024934
ADSL	ENSG00000239900	22	40742507	40786467	43	7	20623	1.9596	0.025021
FAM193A	ENSG00000125386	4	2626988	2734292	273	20	20623	1.9596	0.025023
ENTPD1	ENSG00000138185	10	97471536	97637023	483	23	20623	1.9595	0.025025
POLR2G	ENSG00000168002	11	62529016	62534182	6	3	20623	1.9593	0.025037
RNF217	ENSG00000146373	6	125283691	125413779	281	37	20623	1.9591	0.02505
ZNF283	ENSG00000167637	19	44331444	44353307	108	9	20623	1.9576	0.025138
NFS1	ENSG00000244005	20	34255977	34287281	70	9	20623	1.9568	0.025187
RIN3	ENSG00000100599	14	92980118	93155339	625	76	20623	1.9559	0.025237
CHKB	ENSG00000100288	22	51017378	51039884	106	18	20623	1.9542	0.025338
ASCL2	ENSG00000183734	11	2289725	2292182	6	2	20623	1.9527	0.025427
ELOA2	ENSG00000206181	18	44558943	44561988	15	4	20623	1.9525	0.025438
RB1	ENSG00000139687	13	48877887	49056122	225	18	20623	1.9523	0.025454
PAK6	ENSG00000137843	15	40509629	40569688	152	36	20623	1.9511	0.02552
VPS18	ENSG00000104142	15	41186628	41196173	24	4	20623	1.9508	0.02554
TMA7	ENSG00000232112	3	48481667	48485616	10	2	20623	1.9504	0.025562
APH1A	ENSG00000117362	1	150237804	150241980	2	1	20623	1.9497	0.025604
DNAL4	ENSG00000100246	22	39174513	39190203	30	8	20623	1.9488	0.025657
NME6	ENSG00000172113	3	48334754	48343175	16	2	20623	1.9467	0.025783
MYL6	ENSG00000092841	12	56551945	56557280	4	1	20623	1.9463	0.025811
SCGB1D1	ENSG00000168515	11	61957688	61961011	9	3	20623	1.9451	0.025881
MAP4	ENSG00000047849	3	47892182	48130769	243	17	20623	1.9436	0.025969
RCBTB2	ENSG00000136161	13	49063095	49107369	48	8	20623	1.9434	0.025981
PLEKHJ1	ENSG00000104886	19	2230002	2237703	15	4	20623	1.9421	0.02606
PRELID1	ENSG00000169230	5	176730775	176733960	9	5	20623	1.9412	0.026115
SOHLH1	ENSG00000165643	9	138585253	138591374	35	6	20623	1.9408	0.026142
ADCY4	ENSG00000129467	14	24787555	24804299	52	11	20623	1.9385	0.026279
BUB1	ENSG00000169679	2	111395275	111435691	34	5	20623	1.937	0.026371
PDE2A	ENSG00000186642	11	72287185	72385635	270	26	20623	1.9365	0.026402
ARMC2	ENSG00000118690	6	109169619	109295186	322	25	20623	1.9361	0.026427
STK25	ENSG00000115694	2	242432089	242449145	56	12	20623	1.9358	0.026448
TSEN2	ENSG00000154743	3	12525931	12581122	219	15	20623	1.9356	0.026459
CCDC181	ENSG00000117477	1	169364108	169429907	202	21	20623	1.9352	0.02648
NUSAP1	ENSG00000137804	15	41624892	41673248	96	13	20623	1.9345	0.026526
OIP5	ENSG00000104147	15	41601466	41624819	63	8	20623	1.9334	0.026592
EMC1	ENSG00000127463	1	19542158	19578046	104	12	20623	1.9331	0.026613
RNF38	ENSG00000137075	9	36336393	36487545	229	29	20623	1.9328	0.026629
OMG	ENSG00000126861	17	29599031	29624557	27	3	20623	1.9316	0.026707
CCDC33	ENSG00000140481	15	74509613	74628813	317	31	20623	1.9314	0.026717
ZBTB8B	ENSG00000273274	1	32930670	32962287	30	8	20623	1.9295	0.026832
THEMIS	ENSG00000172673	6	128029217	128239776	409	28	20623	1.929	0.026866
BUB1B-PAK6	ENSG00000259288	15	40509629	40568597	148	34	20623	1.9277	0.026947
ADAMTSL4	ENSG00000143382	1	150521884	150533413	22	7	20623	1.9276	0.026951
MXD3	ENSG00000213347	5	176728462	176739758	23	9	20623	1.927	0.026992
SLC35G2	ENSG00000168917	3	136537489	136574734	97	5	20623	1.9266	0.027015
ELMOD3	ENSG00000115459	2	85581517	85618875	94	16	20623	1.9265	0.027022
PZP	ENSG00000126838	12	9301436	9360966	155	21	20623	1.9247	0.027136
RBM12	ENSG00000244462	20	34236847	34252878	41	7	20623	1.9236	0.027201
RPS6KC1	ENSG00000136643	1	213224589	213448116	269	16	20623	1.9232	0.027231
PGBD1	ENSG00000137338	6	28249314	28270326	55	10	20623	1.9227	0.02726
PARVG	ENSG00000138964	22	44568836	44615413	211	28	20623	1.9224	0.027275
ARAP1	ENSG00000186635	11	72396114	72504644	264	18	20623	1.9216	0.027327
SALL2	ENSG00000165821	14	21989232	22005350	13	7	20623	1.9213	0.027348
HTR3A	ENSG00000166736	11	113845603	113861035	54	11	20623	1.9194	0.027465
BCAT1	ENSG00000060982	12	24964295	25102393	526	43	20623	1.9183	0.027537
CEBPZOS	ENSG00000218739	2	37423631	37443336	39	11	20623	1.9176	0.027581
FADS1	ENSG00000149485	11	61567099	61596790	35	4	20623	1.9171	0.027611
SCAND3	ENSG00000232040	6	28539407	28583989	92	17	20623	1.917	0.027617
STAT6	ENSG00000166888	12	57489191	57525922	68	14	20623	1.916	0.027684
GPR17	ENSG00000144230	2	128403439	128410213	26	8	20623	1.9137	0.02783
SYT11	ENSG00000132718	1	155829300	155854990	34	7	20623	1.9136	0.027834
IRF7	ENSG00000185507	11	612553	615999	15	2	20623	1.9135	0.027839
ABCA12	ENSG00000144452	2	215796266	216003151	486	49	20623	1.9116	0.027966
BCL11A	ENSG00000119866	2	60678302	60780702	164	33	20623	1.9116	0.027967
RPS27A	ENSG00000143947	2	55459039	55462989	13	5	20623	1.9111	0.027996
CDT1	ENSG00000167513	16	88869621	88875666	21	4	20623	1.9107	0.028019
SLC22A1	ENSG00000175003	6	160542821	160579750	107	24	20623	1.9088	0.028145
ZBTB9	ENSG00000213588	6	33422356	33425325	3	2	20623	1.908	0.028199
POLH	ENSG00000170734	6	43543887	43586701	56	12	20623	1.9079	0.028203
SLCO5A1	ENSG00000137571	8	70579282	70747299	435	42	20623	1.9077	0.028216
ASB14	ENSG00000239388	3	57302375	57326710	35	7	20623	1.9073	0.028242
UNC50	ENSG00000115446	2	99225042	99234978	17	4	20623	1.9063	0.028305
FTL	ENSG00000087086	19	49468558	49470135	1	1	20623	1.9053	0.02837
DHX40	ENSG00000108406	17	57642886	57685706	29	6	20623	1.9047	0.028411
SLC39A1	ENSG00000143570	1	153931575	153940188	16	7	20623	1.9045	0.028423
NKX1-1	ENSG00000235608	4	1396720	1400119	4	2	20623	1.9044	0.028432
TRAPPC2L	ENSG00000167515	16	88922628	88929094	27	4	20623	1.9034	0.028495
REG3A	ENSG00000172016	2	79384132	79386879	4	2	20623	1.9018	0.0286
HHLA2	ENSG00000114455	3	108015376	108097132	299	22	20623	1.9016	0.028611
DCLRE1B	ENSG00000118655	1	114447763	114456708	13	5	20623	1.9011	0.028644
SLFN12	ENSG00000172123	17	33738079	33760302	66	9	20623	1.8984	0.028824
CLTC	ENSG00000141367	17	57697219	57773671	120	9	20623	1.8939	0.029116
COPE	ENSG00000105669	19	19010323	19030206	44	10	20623	1.8939	0.029118
COL19A1	ENSG00000082293	6	70576463	70919679	829	57	20623	1.8939	0.02912
NES	ENSG00000132688	1	156638555	156647189	18	3	20623	1.8933	0.029162
DDIT4L	ENSG00000145358	4	101107027	101111939	31	8	20623	1.8917	0.029265
NDUFAF1	ENSG00000137806	15	41679551	41694717	37	8	20623	1.8912	0.029299
JAKMIP2	ENSG00000176049	5	146967990	147162338	437	23	20623	1.889	0.029443
EIF4EBP3	ENSG00000243056	5	139927251	139929163	2	1	20623	1.8885	0.029478
ATG10	ENSG00000152348	5	81267844	81572676	490	34	20623	1.8864	0.029618
NCAM2	ENSG00000154654	21	22370633	22915650	1749	95	20623	1.8851	0.029709
IFFO2	ENSG00000169991	1	19230775	19283180	153	27	20623	1.885	0.029718
TMEM174	ENSG00000164325	5	72469022	72470970	4	1	20623	1.8849	0.029725
SHMT2	ENSG00000182199	12	57623110	57628718	5	3	20623	1.8848	0.029732
LALBA	ENSG00000167531	12	48961467	48963849	3	2	20623	1.8847	0.029733
RIMS2	ENSG00000176406	8	104512976	105268322	2379	30	20623	1.8847	0.029733
UTP25	ENSG00000117597	1	210001352	210030910	106	12	20623	1.8838	0.029794
FTO	ENSG00000140718	16	53737875	54155853	1280	103	20623	1.8837	0.029806
ANXA6	ENSG00000197043	5	150480273	150537443	214	38	20623	1.8821	0.029912
ACIN1	ENSG00000100813	14	23527773	23564823	79	11	20623	1.882	0.029919
ZIC1	ENSG00000152977	3	147111209	147228080	260	17	20623	1.8808	0.030003
NIT2	ENSG00000114021	3	100053545	100075710	55	11	20623	1.8798	0.030065
CHPF	ENSG00000123989	2	220403669	220408509	10	2	20623	1.8797	0.030078
SOCS1	ENSG00000185338	16	11348262	11350036	2	1	20623	1.8792	0.030105
CACNA1S	ENSG00000081248	1	201008642	201081694	255	38	20623	1.8786	0.03015
NTRK1	ENSG00000198400	1	156785432	156851642	152	27	20623	1.8767	0.030278
TRIM38	ENSG00000112343	6	25963030	25987384	43	12	20623	1.8763	0.030308
GNMT	ENSG00000124713	6	42928496	42931618	9	3	20623	1.8761	0.03032
NASP	ENSG00000132780	1	46049518	46084566	46	6	20623	1.8733	0.030515
SFXN1	ENSG00000164466	5	174904065	174956745	198	16	20623	1.8728	0.030549
H2AC7	ENSG00000196866	6	26199079	26199471	2	1	20623	1.8724	0.030573
POU6F1	ENSG00000184271	12	51580719	51611477	70	14	20623	1.8721	0.030598
PHF20	ENSG00000025293	20	34359896	34538303	447	16	20623	1.8715	0.030635
KRTAP9-3	ENSG00000204873	17	39388715	39389705	3	2	20623	1.8709	0.030681
ZMYND11	ENSG00000015171	10	180405	300577	204	20	20623	1.8702	0.030725
CACNG2	ENSG00000166862	22	36959968	37099603	389	45	20623	1.8695	0.030777
RXFP1	ENSG00000171509	4	159236463	159574524	915	21	20623	1.869	0.030809
CAGE1	ENSG00000164304	6	7326889	7389976	195	18	20623	1.869	0.03081
EFHC1	ENSG00000096093	6	52285106	52387892	321	31	20623	1.8677	0.0309
SIX4	ENSG00000100625	14	61176246	61191066	18	5	20623	1.8676	0.030912
LPAR6	ENSG00000139679	13	48963707	49018840	75	10	20623	1.8658	0.031035
CCDC105	ENSG00000160994	19	15121556	15134081	89	17	20623	1.8654	0.031063
STH	ENSG00000256762	17	44076616	44077060	1	1	20623	1.8652	0.03108
KIAA0319	ENSG00000137261	6	24544332	24646383	375	40	20623	1.8647	0.031113
CFAP52	ENSG00000166596	17	9479944	9546776	90	17	20623	1.8632	0.031215
PHF13	ENSG00000116273	1	6673745	6684093	21	5	20623	1.8632	0.03122
ENTPD7	ENSG00000198018	10	101419263	101465997	80	8	20623	1.8627	0.031251
KAT2B	ENSG00000114166	3	20081515	20195896	488	30	20623	1.8621	0.031292
AP4B1	ENSG00000134262	1	114437370	114447823	17	6	20623	1.8619	0.031308
COA5	ENSG00000183513	2	99215773	99224978	18	2	20623	1.8602	0.03143
CHSY3	ENSG00000198108	5	129240165	129522327	492	21	20623	1.8598	0.031455
MYH9	ENSG00000100345	22	36677327	36784063	312	33	20623	1.8596	0.031468
PLEKHG5	ENSG00000171680	1	6526152	6580121	131	21	20623	1.8582	0.03157
GPR89B	ENSG00000188092	1	147400506	147465753	5	2	20623	1.8575	0.031623
VSTM2B	ENSG00000187135	19	30017406	30055386	173	23	20623	1.8568	0.031672
TCERG1L	ENSG00000176769	10	132890654	133109984	1110	116	20623	1.8561	0.031721
MUC2	ENSG00000198788	11	1074875	1104419	152	16	20623	1.8552	0.031784
TCF24	ENSG00000261787	8	67858736	67874825	13	4	20623	1.8546	0.031826
TPT1	ENSG00000133112	13	45911008	45915505	13	5	20623	1.8546	0.031829
BHLHE41	ENSG00000123095	12	26272959	26278060	10	4	20623	1.8523	0.031994
STOX2	ENSG00000173320	4	184774584	184944679	469	65	20623	1.8521	0.032008
ZNF683	ENSG00000176083	1	26688125	26701013	46	8	20623	1.8518	0.032028
EEF1AKMT1	ENSG00000150456	13	21302870	21348097	159	14	20623	1.8515	0.032047
LRP1	ENSG00000123384	12	57522276	57607134	106	16	20623	1.8513	0.032064
RAD51AP2	ENSG00000214842	2	17691851	17699706	28	3	20623	1.851	0.032082
SIDT1	ENSG00000072858	3	113251143	113348425	306	28	20623	1.8495	0.032195
TMEM258	ENSG00000134825	11	61535973	61560274	34	8	20623	1.8493	0.032207
PSMD6	ENSG00000163636	3	63996225	64009658	36	9	20623	1.8482	0.032286
FBXO33	ENSG00000165355	14	39866873	39901704	88	10	20623	1.8471	0.032369
MAPT	ENSG00000186868	17	43971748	44105700	700	5	20623	1.8443	0.032567
RUBCNL	ENSG00000102445	13	46916139	47012325	186	12	20623	1.8433	0.032644
PTRH2	ENSG00000141378	17	57751997	57784987	42	7	20623	1.843	0.032662
ANKRD66	ENSG00000230062	6	46714654	46727243	24	7	20623	1.843	0.032664
C6orf136	ENSG00000204564	6	30614816	30620987	11	6	20623	1.8429	0.032668
C6orf52	ENSG00000137434	6	10671651	10695030	16	9	20623	1.8427	0.032689
RING1	ENSG00000204227	6	33176272	33180499	7	3	20623	1.8425	0.032702
INKA1	ENSG00000185614	3	49840687	49842463	1	1	20623	1.8414	0.03278
BAIAP2	ENSG00000175866	17	79008948	79091232	381	47	20623	1.8402	0.032872
UGT2A2	ENSG00000271271	4	70454135	70505360	255	16	20623	1.8401	0.032878
MAP2	ENSG00000078018	2	210288782	210598842	740	29	20623	1.8391	0.032947
KRBOX5	ENSG00000197302	16	31724550	31806190	151	10	20623	1.8387	0.032981
CENPU	ENSG00000151725	4	185615772	185655287	263	5	20623	1.8364	0.033147
MED26	ENSG00000105085	19	16685718	16739873	99	12	20623	1.8364	0.033149
DUSP2	ENSG00000158050	2	96808905	96811179	3	2	20623	1.836	0.033176
AP3M2	ENSG00000070718	8	42010464	42029191	29	5	20623	1.835	0.033252
FKBPL	ENSG00000204315	6	32096484	32098068	2	1	20623	1.8344	0.033298
KANSL1	ENSG00000120071	17	44107282	44302733	1001	5	20623	1.8337	0.03335
MRPL14	ENSG00000180992	6	44081194	44095194	41	9	20623	1.8336	0.033353
LCTL	ENSG00000188501	15	66839517	66858317	50	10	20623	1.8323	0.033452
RSPO1	ENSG00000169218	1	38076951	38100595	65	12	20623	1.8309	0.03356
EFCAB3	ENSG00000172421	17	60447579	60493837	58	9	20623	1.83	0.033626
TRIM8	ENSG00000171206	10	104404253	104418164	20	7	20623	1.8298	0.033638
RAB39A	ENSG00000179331	11	107799229	107834208	104	18	20623	1.8298	0.033642
THSD4	ENSG00000187720	15	71389291	72075722	2139	146	20623	1.8294	0.033669
MYL6B	ENSG00000196465	12	56546040	56553431	7	3	20623	1.8283	0.03375
SOBP	ENSG00000112320	6	107811162	107981357	335	37	20623	1.8277	0.033794
ELAVL2	ENSG00000107105	9	23690102	23826335	355	35	20623	1.8269	0.033856
ST3GAL1	ENSG00000008513	8	134467091	134584183	436	72	20623	1.8259	0.033936
SERINC3	ENSG00000132824	20	43124862	43150750	33	6	20623	1.8252	0.033983
PXMP4	ENSG00000101417	20	32294512	32308125	28	5	20623	1.8249	0.034007
MYH7B	ENSG00000078814	20	33563206	33590240	66	8	20623	1.8244	0.034047
COX15	ENSG00000014919	10	101471601	101491857	27	5	20623	1.8239	0.034085
XPO4	ENSG00000132953	13	21351469	21477187	302	16	20623	1.8238	0.03409
OR51F2	ENSG00000176925	11	4842551	4843686	3	2	20623	1.8227	0.034178
NCR1	ENSG00000189430	19	55417508	55427508	46	8	20623	1.8219	0.034237
MPV17L	ENSG00000156968	16	15489611	15507125	51	12	20623	1.8215	0.034263
OR52B2	ENSG00000255307	11	6190560	6191638	1	1	20623	1.8208	0.03432
MRPS18A	ENSG00000096080	6	43639040	43655528	42	7	20623	1.8206	0.034335
TMEM135	ENSG00000166575	11	86748886	87034800	1464	36	20623	1.8197	0.034402
CALR3	ENSG00000269058	19	16589868	16607003	54	4	20623	1.8181	0.034524
IQCA1	ENSG00000132321	2	237232794	237416185	333	16	20623	1.8175	0.034569
DYTN	ENSG00000232125	2	207516345	207583120	273	26	20623	1.8158	0.034702
GPX5	ENSG00000224586	6	28493702	28502729	18	5	20623	1.8156	0.034714
IL27RA	ENSG00000104998	19	14142560	14163743	60	7	20623	1.8156	0.034719
ZNF589	ENSG00000164048	3	48282590	48340743	92	7	20623	1.8144	0.034808
NCOA5	ENSG00000124160	20	44689624	44718591	51	9	20623	1.8136	0.034866
PDF	ENSG00000258429	16	69362524	69364498	7	3	20623	1.813	0.034913
THTPA	ENSG00000259431	14	24025216	24029480	3	1	20623	1.8129	0.034922
MBLAC2	ENSG00000176055	5	89754020	89770585	16	4	20623	1.8127	0.03494
SOWAHC	ENSG00000198142	2	110371911	110376563	9	3	20623	1.8127	0.034943
CDK20	ENSG00000156345	9	90581356	90589668	18	5	20623	1.8125	0.034956
CPT1C	ENSG00000169169	19	50194155	50216988	60	10	20623	1.8122	0.034978
DGKZ	ENSG00000149091	11	46354455	46402104	51	11	20623	1.812	0.034993
AKIP1	ENSG00000166452	11	8932686	8941631	36	6	20623	1.8107	0.035091
ZNF592	ENSG00000166716	15	85291866	85349659	131	19	20623	1.8107	0.035092
RXFP3	ENSG00000182631	5	33936491	33939023	2	1	20623	1.8106	0.035099
FEN1	ENSG00000168496	11	61560109	61564716	3	2	20623	1.8099	0.035157
CCL13	ENSG00000181374	17	32683471	32685629	2	1	20623	1.8098	0.035165
GLI1	ENSG00000111087	12	57853918	57866045	32	5	20623	1.8096	0.035178
CAMK1D	ENSG00000183049	10	12391481	12877545	1831	159	20623	1.8093	0.0352
INIP	ENSG00000148153	9	115446206	115480516	73	10	20623	1.8093	0.035205
SLC2A10	ENSG00000197496	20	45338126	45364965	66	10	20623	1.8089	0.035231
KDSR	ENSG00000119537	18	60994959	61034743	87	12	20623	1.8082	0.035291
PLPPR1	ENSG00000148123	9	103790991	104087417	916	61	20623	1.808	0.0353
SLC2A9	ENSG00000109667	4	9772777	10056560	1197	28	20623	1.8072	0.035363
ZNF496	ENSG00000162714	1	247460714	247495148	89	12	20623	1.8069	0.035392
NCR3	ENSG00000204475	6	31556672	31560762	21	9	20623	1.8061	0.035453
CEP78	ENSG00000148019	9	80850978	80894606	92	14	20623	1.8059	0.03547
GFM2	ENSG00000164347	5	74017029	74063196	93	10	20623	1.8057	0.035482
RNF181	ENSG00000168894	2	85822848	85824736	6	2	20623	1.8054	0.035503
TRIM16	ENSG00000221926	17	15531274	15587625	100	16	20623	1.8051	0.035533
CTSL	ENSG00000135047	9	90340434	90346308	15	5	20623	1.805	0.035535
CHRNB4	ENSG00000117971	15	78916461	79020096	242	26	20623	1.8049	0.035542
DGCR2	ENSG00000070413	22	19023795	19109967	353	15	20623	1.8047	0.035564
FOCAD	ENSG00000188352	9	20658308	20995954	903	39	20623	1.8042	0.035599
TTC27	ENSG00000018699	2	32853099	33046118	720	40	20623	1.8024	0.035739
ITGB1BP1	ENSG00000119185	2	9543604	9563676	46	6	20623	1.8024	0.035743
TAP1	ENSG00000168394	6	32812986	32821755	84	10	20623	1.8015	0.03581
ECT2L	ENSG00000203734	6	139117063	139225207	343	40	20623	1.8014	0.035816
FARS2	ENSG00000145982	6	5261277	5771813	1688	144	20623	1.8013	0.035825
SMC6	ENSG00000163029	2	17845079	17981509	297	21	20623	1.8012	0.035838
CBFA2T2	ENSG00000078699	20	32077881	32237842	118	21	20623	1.801	0.035851
POLR3K	ENSG00000161980	16	96407	103628	26	4	20623	1.8006	0.035885
OR1E2	ENSG00000127780	17	3336164	3337135	2	1	20623	1.7985	0.036049
RHOC	ENSG00000155366	1	113243728	113250056	17	5	20623	1.7981	0.036079
ANKUB1	ENSG00000206199	3	149478892	149686172	468	28	20623	1.7981	0.03608
HECW2	ENSG00000138411	2	197059094	197458416	1075	59	20623	1.7978	0.036101
TBPL1	ENSG00000028839	6	134273308	134311570	87	9	20623	1.7971	0.036157
NBL1	ENSG00000158747	1	19967048	19984945	64	18	20623	1.7962	0.036233
SLC44A3	ENSG00000143036	1	95285898	95360802	274	41	20623	1.796	0.036245
IFNL1	ENSG00000182393	19	39786965	39789313	4	2	20623	1.7957	0.036272
ELOVL1	ENSG00000066322	1	43829068	43833696	4	2	20623	1.7957	0.036273
HS3ST2	ENSG00000122254	16	22825498	22927659	293	41	20623	1.7952	0.036308
RFNG	ENSG00000169733	17	80005778	80009707	15	2	20623	1.7926	0.036522
TRIM42	ENSG00000155890	3	140396881	140419992	64	10	20623	1.7908	0.036665
FAM78B	ENSG00000188859	1	166026674	166136206	314	20	20623	1.7905	0.036684
GPBP1L1	ENSG00000159592	1	46092976	46153785	117	6	20623	1.7904	0.036693
AMPD3	ENSG00000133805	11	10329860	10529126	764	61	20623	1.7902	0.03671
DNAJB12	ENSG00000148719	10	74092588	74114988	59	3	20623	1.7876	0.036917
STX16	ENSG00000124222	20	57226328	57254582	62	12	20623	1.787	0.036971
TMEM268	ENSG00000157693	9	117373486	117408702	168	14	20623	1.7869	0.03698
ABCC8	ENSG00000006071	11	17414432	17498449	290	26	20623	1.7868	0.036983
SEMA7A	ENSG00000138623	15	74701630	74726808	67	14	20623	1.786	0.037052
ZNF776	ENSG00000152443	19	58258164	58269527	17	5	20623	1.7848	0.037144
FEZ1	ENSG00000149557	11	125315646	125366213	112	16	20623	1.7843	0.037189
ADGRE3	ENSG00000131355	19	14729929	14800839	249	33	20623	1.7843	0.03719
ASPHD1	ENSG00000174939	16	29911696	29931185	20	5	20623	1.7839	0.037218
TDGF1	ENSG00000241186	3	46616045	46668033	249	28	20623	1.7827	0.03732
DLGAP3	ENSG00000116544	1	35331037	35395186	89	24	20623	1.7822	0.037362
ZNF687	ENSG00000143373	1	151254094	151264656	7	2	20623	1.782	0.037372
HACD4	ENSG00000188921	9	20995306	21031635	136	15	20623	1.782	0.037377
OR2J2	ENSG00000204700	6	29141311	29142351	6	2	20623	1.7813	0.037432
CCDC91	ENSG00000123106	12	28286182	28732883	1175	18	20623	1.7807	0.037478
GNRH2	ENSG00000125787	20	3024268	3026393	4	2	20623	1.78	0.037535
IQSEC1	ENSG00000144711	3	12938719	13114617	503	62	20623	1.7783	0.037675
RHOT1	ENSG00000126858	17	30469473	30580393	159	15	20623	1.7782	0.037686
KRT6B	ENSG00000185479	12	52840435	52845910	12	4	20623	1.7782	0.037687
ATRIP	ENSG00000164053	3	48488114	48507115	22	4	20623	1.778	0.0377
SLC8B1	ENSG00000089060	12	113736564	113797298	157	16	20623	1.7776	0.037731
SLC5A7	ENSG00000115665	2	108602979	108630450	74	21	20623	1.7775	0.037739
GULP1	ENSG00000144366	2	189156396	189460653	617	24	20623	1.7772	0.037764
DRD4	ENSG00000069696	11	637293	640706	11	4	20623	1.7771	0.037773
HNRNPC	ENSG00000092199	14	21677295	21737653	121	14	20623	1.777	0.037783
TLCD4	ENSG00000152078	1	95582894	95663163	235	27	20623	1.777	0.037787
MYLK	ENSG00000065534	3	123328896	123603178	452	47	20623	1.7769	0.037792
CFAP91	ENSG00000183833	3	119421869	119485949	124	16	20623	1.7769	0.037792
PRDM10	ENSG00000170325	11	129769601	129872730	276	27	20623	1.7754	0.03792
CPNE1	ENSG00000214078	20	34213953	34252878	95	9	20623	1.7752	0.037933
SINHCAF	ENSG00000139146	12	31433518	31479992	37	10	20623	1.7751	0.037937
ARF4	ENSG00000168374	3	57557090	57583947	71	10	20623	1.7751	0.037941
SERPINB5	ENSG00000206075	18	61143994	61172318	129	9	20623	1.7748	0.037969
FUT9	ENSG00000172461	6	96463860	96663488	706	40	20623	1.7736	0.038065
MCM3AP	ENSG00000160294	21	47655047	47706211	162	20	20623	1.7733	0.038088
VMAC	ENSG00000187650	19	5904869	5910864	25	5	20623	1.773	0.038116
FAM110B	ENSG00000169122	8	58907068	59116838	541	47	20623	1.7728	0.03813
PRKCZ	ENSG00000067606	1	1981909	2116834	402	28	20623	1.7728	0.038132
RASSF9	ENSG00000198774	12	86198331	86230348	108	13	20623	1.7725	0.038154
OR51A7	ENSG00000176895	11	4928600	4929538	4	2	20623	1.7719	0.038204
PROP1	ENSG00000175325	5	177419236	177423243	15	5	20623	1.7714	0.038251
RALGAPA1	ENSG00000174373	14	36007558	36278510	351	15	20623	1.7711	0.038269
PTGER3	ENSG00000050628	1	71318036	71513491	586	41	20623	1.7701	0.038357
MYL12B	ENSG00000118680	18	3261907	3278282	84	5	20623	1.7697	0.038387
EIF4E2	ENSG00000135930	2	233414762	233448354	98	7	20623	1.7687	0.038473
SHCBP1L	ENSG00000157060	1	182869000	182922660	67	10	20623	1.7684	0.038494
GPX6	ENSG00000198704	6	28471073	28495992	62	13	20623	1.768	0.038529
KRT10	ENSG00000186395	17	38974369	38978847	10	4	20623	1.7674	0.038578
IER3IP1	ENSG00000134049	18	44681413	44702745	58	7	20623	1.7669	0.038623
C8G	ENSG00000176919	9	139839698	139841426	10	3	20623	1.7657	0.03872
SULT4A1	ENSG00000130540	22	44220389	44258398	146	15	20623	1.7654	0.03875
HLA-DPA1	ENSG00000231389	6	33032346	33048552	312	12	20623	1.7652	0.038767
SH3BP5	ENSG00000131370	3	15296360	15382875	250	43	20623	1.7648	0.038799
OPRK1	ENSG00000082556	8	54138284	54164257	139	12	20623	1.7647	0.038807
NDFIP1	ENSG00000131507	5	141488070	141534005	168	14	20623	1.7647	0.038811
BVES	ENSG00000112276	6	105544697	105585049	116	10	20623	1.7646	0.038813
FBXO15	ENSG00000141665	18	71740588	71815100	216	11	20623	1.7632	0.03893
HIC1	ENSG00000177374	17	1957448	1962981	11	5	20623	1.7626	0.038985
PURG	ENSG00000172733	8	30853321	30891231	53	11	20623	1.7618	0.039054
KIAA1671	ENSG00000197077	22	25348697	25593415	625	57	20623	1.7617	0.039057
IL10	ENSG00000136634	1	206940947	206945839	16	5	20623	1.7613	0.039093
PCED1A	ENSG00000132635	20	2815960	2821836	14	5	20623	1.7609	0.039127
SCML4	ENSG00000146285	6	108025308	108145521	373	26	20623	1.7607	0.039142
CBX6	ENSG00000183741	22	39257455	39268319	21	8	20623	1.7606	0.039154
IGSF3	ENSG00000143061	1	117117031	117210375	112	22	20623	1.76	0.039208
SNPH	ENSG00000101298	20	1246960	1289972	117	23	20623	1.7599	0.039212
HHAT	ENSG00000054392	1	210501596	210849638	1323	96	20623	1.7598	0.039222
LRRC41	ENSG00000132128	1	46726868	46769280	37	10	20623	1.7591	0.03928
DENND4B	ENSG00000198837	1	153901977	153919172	22	4	20623	1.759	0.039289
GNAI2	ENSG00000114353	3	50263724	50296787	39	10	20623	1.7586	0.03932
TMEM253	ENSG00000232070	14	21567096	21571883	11	4	20623	1.7585	0.039334
TK1	ENSG00000167900	17	76170160	76183314	57	13	20623	1.7578	0.039388
PKMYT1	ENSG00000127564	16	3018025	3030540	17	5	20623	1.7577	0.039398
EML5	ENSG00000165521	14	89078775	89259096	317	17	20623	1.7576	0.039405
FOXG1	ENSG00000176165	14	29235050	29238870	3	2	20623	1.7564	0.03951
URM1	ENSG00000167118	9	131133598	131153015	28	6	20623	1.7563	0.039518
RECK	ENSG00000122707	9	36036430	36124448	159	20	20623	1.7563	0.039522
CEACAM21	ENSG00000007129	19	42055886	42093197	86	10	20623	1.7562	0.03953
TRIM21	ENSG00000132109	11	4406127	4414926	37	9	20623	1.7543	0.039692
ZC3H14	ENSG00000100722	14	89029253	89079853	84	14	20623	1.7538	0.039732
OR52E6	ENSG00000205409	11	5862158	5863182	10	2	20623	1.7538	0.039732
EVC2	ENSG00000173040	4	5544499	5711275	613	52	20623	1.7524	0.039856
THAP3	ENSG00000041988	1	6684926	6695646	32	6	20623	1.7513	0.039946
CCDC158	ENSG00000163749	4	77234154	77343021	192	18	20623	1.7504	0.040022
CCDC88B	ENSG00000168071	11	64107695	64125006	42	7	20623	1.7503	0.040036
GCA	ENSG00000115271	2	163175350	163228105	46	6	20623	1.7499	0.040071
CCDC17	ENSG00000159588	1	46085716	46089729	8	2	20623	1.7493	0.040123
FADS3	ENSG00000221968	11	61640991	61659523	32	4	20623	1.7474	0.040281
SLC45A1	ENSG00000162426	1	8377886	8404227	82	13	20623	1.7472	0.040298
PSMB8	ENSG00000204264	6	32808494	32812480	19	5	20623	1.7468	0.040334
RPN2	ENSG00000118705	20	35806813	35870022	199	13	20623	1.7465	0.040361
FBXW12	ENSG00000164049	3	48413709	48442666	46	2	20623	1.7461	0.040399
ZNF823	ENSG00000197933	19	11832080	11849824	48	5	20623	1.7452	0.040474
CHMP2B	ENSG00000083937	3	87276421	87304698	69	13	20623	1.745	0.040493
ALKBH5	ENSG00000091542	17	18086392	18113268	65	8	20623	1.7449	0.040502
IL17RA	ENSG00000177663	22	17565844	17596583	87	23	20623	1.7425	0.040711
CRHR1	ENSG00000120088	17	43699267	43913194	997	9	20623	1.7424	0.040717
OR52K2	ENSG00000181963	11	4470525	4471591	4	2	20623	1.741	0.040844
NOL4L	ENSG00000197183	20	31030862	31172876	229	22	20623	1.7402	0.04091
CPA6	ENSG00000165078	8	68334360	68658620	799	58	20623	1.7386	0.041056
PIGU	ENSG00000101464	20	33148346	33264910	152	12	20623	1.7383	0.041079
RNFT1	ENSG00000189050	17	58029601	58042122	22	5	20623	1.7381	0.041097
ARL17B	ENSG00000228696	17	44352150	44439130	114	4	20623	1.738	0.041102
SUSD5	ENSG00000173705	3	33191537	33260707	247	26	20623	1.7377	0.041133
TRUB2	ENSG00000167112	9	131071382	131085021	16	5	20623	1.7367	0.041223
CSAD	ENSG00000139631	12	53551447	53575135	32	5	20623	1.7364	0.041245
PRKCQ	ENSG00000065675	10	6469105	6622263	435	58	20623	1.7362	0.041267
NSA2	ENSG00000164346	5	74062817	74072737	22	5	20623	1.7351	0.04136
GRIN3B	ENSG00000116032	19	1000418	1009731	74	14	20623	1.735	0.041367
LRRK2	ENSG00000188906	12	40590546	40763087	584	32	20623	1.7346	0.041407
RNF222	ENSG00000189051	17	8294022	8301144	22	7	20623	1.7342	0.041443
IGF2R	ENSG00000197081	6	160390131	160534539	347	40	20623	1.734	0.041457
BOD1	ENSG00000145919	5	173034517	173043663	32	6	20623	1.7338	0.041477
CXADR	ENSG00000154639	21	18884700	18965897	223	22	20623	1.7328	0.041563
RABL6	ENSG00000196642	9	139702374	139735639	41	5	20623	1.7314	0.041694
MANSC1	ENSG00000111261	12	12482198	12503475	91	10	20623	1.7313	0.041702
HEYL	ENSG00000163909	1	40089825	40105617	37	13	20623	1.731	0.041724
ZBTB10	ENSG00000205189	8	81397854	81438500	81	13	20623	1.7299	0.04182
GDF9	ENSG00000164404	5	132196873	132202576	15	4	20623	1.729	0.041903
SLC6A7	ENSG00000011083	5	149569520	149602351	138	20	20623	1.7288	0.041918
CLCA4	ENSG00000016602	1	87012761	87046437	81	15	20623	1.7286	0.04194
TMEM69	ENSG00000159596	1	46152886	46160115	13	2	20623	1.7283	0.041963
PAQR4	ENSG00000162073	16	3019246	3023490	7	3	20623	1.7281	0.041983
CRLS1	ENSG00000088766	20	5986736	6020699	88	11	20623	1.727	0.042082
RPN1	ENSG00000163902	3	128338817	128399918	182	16	20623	1.7267	0.042112
DNAJC14	ENSG00000135392	12	56214744	56224608	18	10	20623	1.7252	0.04225
SEMA4A	ENSG00000196189	1	156117157	156147543	55	11	20623	1.7242	0.042332
TLL1	ENSG00000038295	4	166794410	167025047	570	58	20623	1.7237	0.042381
ACTR2	ENSG00000138071	2	65454887	65498387	116	13	20623	1.7216	0.042572
LEMD2	ENSG00000161904	6	33738979	33756913	70	9	20623	1.7212	0.042605
FCHSD1	ENSG00000197948	5	141018869	141030986	50	13	20623	1.7211	0.042613
IQCJ	ENSG00000214216	3	158680717	158984096	626	37	20623	1.7197	0.042745
GALNT13	ENSG00000144278	2	154728426	155310361	1835	53	20623	1.7189	0.04282
TMC1	ENSG00000165091	9	75136717	75451267	934	28	20623	1.7185	0.042852
DCAF8	ENSG00000132716	1	160185505	160254920	88	9	20623	1.7183	0.042867
IFI6	ENSG00000126709	1	27992572	27998729	9	2	20623	1.7179	0.042905
SPPL2C	ENSG00000185294	17	43922256	43924438	9	2	20623	1.717	0.042985
LRRC14B	ENSG00000185028	5	191626	195468	11	3	20623	1.717	0.042987
PSMD9	ENSG00000110801	12	122326637	122356203	74	10	20623	1.7167	0.043019
PFN2	ENSG00000070087	3	149682691	149768575	231	26	20623	1.7163	0.043053
MBTD1	ENSG00000011258	17	49254786	49337524	177	14	20623	1.716	0.043079
DEPDC1	ENSG00000024526	1	68939835	68962904	58	7	20623	1.7156	0.043114
CEACAM3	ENSG00000170956	19	42300369	42315591	43	3	20623	1.714	0.043268
SLC25A28	ENSG00000155287	10	101370282	101380366	21	3	20623	1.7138	0.043281
H1-3	ENSG00000124575	6	26234440	26235216	3	1	20623	1.7127	0.043383
BEND7	ENSG00000165626	10	13480484	13570974	283	20	20623	1.7125	0.043403
NIPAL2	ENSG00000104361	8	99202061	99306621	221	35	20623	1.7123	0.043417
MAP7D1	ENSG00000116871	1	36621180	36646450	27	5	20623	1.7118	0.043466
LMNTD2	ENSG00000185522	11	554855	560779	28	8	20623	1.7117	0.043477
PLEKHH1	ENSG00000054690	14	68000018	68056329	172	32	20623	1.7117	0.043478
RNF166	ENSG00000158717	16	88762903	88772829	50	14	20623	1.7114	0.043501
NMNAT2	ENSG00000157064	1	183217372	183387737	437	30	20623	1.7114	0.043505
REEP1	ENSG00000068615	2	86441116	86565206	410	18	20623	1.711	0.043541
COL6A3	ENSG00000163359	2	238232646	238323018	218	34	20623	1.7103	0.043603
PPP2R5C	ENSG00000078304	14	102228135	102394326	487	48	20623	1.7094	0.04369
SPRYD3	ENSG00000167778	12	53458388	53473204	28	8	20623	1.7088	0.04374
HOXB8	ENSG00000120068	17	46688739	46692478	8	4	20623	1.7083	0.043792
LMNB1	ENSG00000113368	5	126112315	126172712	172	22	20623	1.707	0.043912
CWC27	ENSG00000153015	5	64064757	64314590	472	22	20623	1.7044	0.044153
SGCG	ENSG00000102683	13	23755091	23899304	980	61	20623	1.7043	0.04416
ZNF365	ENSG00000138311	10	64133951	64431771	917	69	20623	1.7038	0.044207
PIAS2	ENSG00000078043	18	44388353	44500123	262	13	20623	1.7033	0.04426
DIAPH3	ENSG00000139734	13	60239717	60738121	1225	34	20623	1.703	0.044284
WDR64	ENSG00000162843	1	241815580	241965435	543	48	20623	1.7029	0.044298
NIBAN2	ENSG00000136830	9	130267618	130341268	232	29	20623	1.7026	0.044318
CUTC	ENSG00000119929	10	101462315	101515891	74	13	20623	1.7022	0.044361
ZSCAN10	ENSG00000130182	16	3138891	3149318	30	7	20623	1.7014	0.044433
CSNK2B	ENSG00000204435	6	31633013	31638120	9	5	20623	1.7012	0.044449
CLDN10	ENSG00000134873	13	96085858	96232013	565	27	20623	1.7007	0.0445
RIT1	ENSG00000143622	1	155867599	155881195	21	3	20623	1.7005	0.044515
DTX1	ENSG00000135144	12	113494514	113535833	158	29	20623	1.7	0.044566
WDR59	ENSG00000103091	16	74907468	75034071	406	46	20623	1.6999	0.044577
ADH7	ENSG00000196344	4	100333418	100356894	73	18	20623	1.6991	0.044647
PRKG1	ENSG00000185532	10	52750945	54058110	4376	222	20623	1.6984	0.044714
BAP1	ENSG00000163930	3	52435029	52444366	5	2	20623	1.6981	0.044749
BCAN	ENSG00000132692	1	156611182	156629324	31	8	20623	1.698	0.044752
SH2D1B	ENSG00000198574	1	162365056	162381928	60	8	20623	1.6969	0.04486
COPS2	ENSG00000166200	15	49398268	49447858	127	16	20623	1.6963	0.044918
ALKAL2	ENSG00000189292	2	279558	288851	18	4	20623	1.696	0.044941
TOX	ENSG00000198846	8	59717977	60031767	796	66	20623	1.6955	0.044995
GJB3	ENSG00000188910	1	35246790	35251970	13	4	20623	1.6952	0.045018
LGALS3	ENSG00000131981	14	55590828	55612126	43	6	20623	1.695	0.04504
CIBAR2	ENSG00000153789	16	85131965	85146114	93	16	20623	1.6948	0.045052
NPPA	ENSG00000175206	1	11905766	11908402	17	4	20623	1.6948	0.045057
ZNF112	ENSG00000062370	19	44830708	44871377	133	15	20623	1.6942	0.045113
GPR137B	ENSG00000077585	1	236305832	236385165	227	18	20623	1.6937	0.045159
ANKRD50	ENSG00000151458	4	125585207	125633887	75	12	20623	1.6933	0.045199
HLA-DQA2	ENSG00000237541	6	32709119	32714992	65	7	20623	1.6913	0.045387
MOB1A	ENSG00000114978	2	74379655	74406025	50	5	20623	1.6911	0.045412
ARHGEF16	ENSG00000130762	1	3370990	3397677	87	9	20623	1.6909	0.045429
TFRC	ENSG00000072274	3	195754054	195809060	217	28	20623	1.6906	0.045453
LDLRAD3	ENSG00000179241	11	35965531	36253686	976	99	20623	1.6901	0.045505
N4BP2L2	ENSG00000244754	13	33006554	33112970	147	16	20623	1.69	0.045513
CSRP3	ENSG00000129170	11	19203578	19232120	100	22	20623	1.6895	0.045562
ARHGEF28	ENSG00000214944	5	72921983	73237818	932	63	20623	1.6886	0.045652
SEC31A	ENSG00000138674	4	83739814	83822319	179	10	20623	1.6877	0.045738
AGPAT4	ENSG00000026652	6	161551011	161695093	442	48	20623	1.6868	0.045817
PPP1R14B	ENSG00000173457	11	64011956	64014413	5	2	20623	1.6865	0.045849
PRKAR1A	ENSG00000108946	17	66507921	66547460	100	14	20623	1.6859	0.045909
STAC2	ENSG00000141750	17	37366789	37382125	32	8	20623	1.6851	0.045982
RALY	ENSG00000125970	20	32581452	32696114	141	13	20623	1.6848	0.046009
MUC1	ENSG00000185499	1	155158300	155162707	6	3	20623	1.6838	0.046111
DHRS12	ENSG00000102796	13	52342129	52378293	61	17	20623	1.6837	0.046116
C1orf226	ENSG00000239887	1	162336698	162356600	73	21	20623	1.6828	0.046206
VASH2	ENSG00000143494	1	213123862	213165379	117	19	20623	1.6824	0.046248
SNTB2	ENSG00000168807	16	69221032	69342955	253	18	20623	1.682	0.04628
CLCA1	ENSG00000016490	1	86934051	86965972	121	25	20623	1.6811	0.046367
BAG3	ENSG00000151929	10	121410882	121437331	93	14	20623	1.6794	0.046535
F10	ENSG00000126218	13	113777128	113803843	60	19	20623	1.6792	0.046554
APBB3	ENSG00000113108	5	139937853	139973337	35	9	20623	1.6792	0.046557
IMPACT	ENSG00000154059	18	22006580	22033499	76	11	20623	1.6788	0.046596
GOSR2	ENSG00000108433	17	45000483	45105003	353	19	20623	1.6777	0.046702
IQCN	ENSG00000130518	19	18367908	18385319	95	10	20623	1.6775	0.046721
ISG20L2	ENSG00000143319	1	156691683	156698591	14	7	20623	1.6769	0.046784
SETMAR	ENSG00000170364	3	4344988	4359251	32	10	20623	1.6768	0.046787
AP3D1	ENSG00000065000	19	2100988	2164464	261	20	20623	1.6765	0.046823
MED7	ENSG00000155868	5	156564423	156586030	71	8	20623	1.6762	0.046849
SLC27A1	ENSG00000130304	19	17579578	17616977	114	14	20623	1.6753	0.046934
MIGA2	ENSG00000148343	9	131798900	131834361	35	10	20623	1.6753	0.046934
ISY1	ENSG00000240682	3	128846258	128880136	34	9	20623	1.6748	0.046991
TLR3	ENSG00000164342	4	186990306	187009223	59	13	20623	1.6742	0.047041
TCTN1	ENSG00000204852	12	111051832	111087235	37	9	20623	1.6731	0.047158
ZNF341	ENSG00000131061	20	32319463	32380075	86	13	20623	1.6726	0.0472
CHERP	ENSG00000085872	19	16628700	16653341	56	13	20623	1.6724	0.047219
GJD3	ENSG00000183153	17	38517235	38520067	4	2	20623	1.6717	0.047289
MIOX	ENSG00000100253	22	50925213	50929077	21	8	20623	1.6714	0.047318
UMODL1	ENSG00000177398	21	43483068	43563563	446	52	20623	1.6713	0.047327
TRPS1	ENSG00000104447	8	116420724	116821899	516	19	20623	1.671	0.047358
PROK1	ENSG00000143125	1	110993822	110999976	20	5	20623	1.6706	0.047399
GLCE	ENSG00000138604	15	69452923	69564556	171	12	20623	1.6703	0.047427
TRPC4AP	ENSG00000100991	20	33590207	33680674	249	14	20623	1.6699	0.047467
COPS7A	ENSG00000111652	12	6832907	6841041	32	6	20623	1.6695	0.047513
COL4A3	ENSG00000169031	2	228029281	228179508	779	60	20623	1.6686	0.0476
SLC6A11	ENSG00000132164	3	10857885	10982419	357	35	20623	1.6678	0.047676
RAP1GAP	ENSG00000076864	1	21922708	21995801	261	37	20623	1.6677	0.04769
SSTR2	ENSG00000180616	17	71161151	71167185	14	3	20623	1.6672	0.047738
NKX2-3	ENSG00000119919	10	101292690	101296278	8	2	20623	1.6671	0.047747
THRAP3	ENSG00000054118	1	36690017	36770958	85	7	20623	1.6665	0.047807
ACOXL	ENSG00000153093	2	111490150	111875799	1087	59	20623	1.666	0.047852
PPP6R3	ENSG00000110075	11	68228186	68382802	317	16	20623	1.6655	0.047903
CD22	ENSG00000012124	19	35810164	35838258	103	28	20623	1.6655	0.047908
ZSCAN23	ENSG00000187987	6	28399707	28411279	31	5	20623	1.6636	0.048093
FCRLA	ENSG00000132185	1	161676762	161684142	31	6	20623	1.6635	0.048106
RRP1	ENSG00000160214	21	45209394	45225174	75	8	20623	1.6628	0.048176
DAPK1	ENSG00000196730	9	90112143	90323548	766	65	20623	1.662	0.048252
MS4A3	ENSG00000149516	11	59824060	59838601	46	7	20623	1.6615	0.04831
LTA4H	ENSG00000111144	12	96394606	96437298	119	13	20623	1.6614	0.048317
RNF31	ENSG00000092098	14	24615892	24629870	21	8	20623	1.6614	0.048321
ACSM5	ENSG00000183549	16	20420856	20452658	204	13	20623	1.661	0.048355
SFTPB	ENSG00000168878	2	85884437	85895864	16	6	20623	1.6609	0.048363
MBD1	ENSG00000141644	18	47793252	47808144	26	6	20623	1.6609	0.048369
SELL	ENSG00000188404	1	169659808	169680839	90	13	20623	1.6609	0.04837
SLC36A1	ENSG00000123643	5	150816607	150871942	165	19	20623	1.6605	0.048403
CDC25A	ENSG00000164045	3	48198636	48229892	32	7	20623	1.6599	0.048467
CARD9	ENSG00000187796	9	139256355	139268133	37	9	20623	1.6593	0.048531
WHAMM	ENSG00000156232	15	83478380	83503611	72	14	20623	1.6588	0.048583
CNOT2	ENSG00000111596	12	70636774	70748773	292	17	20623	1.6586	0.048598
HACE1	ENSG00000085382	6	105175968	105307794	298	14	20623	1.6581	0.04865
NEIL1	ENSG00000140398	15	75639296	75647592	8	3	20623	1.6578	0.048682
NEGR1	ENSG00000172260	1	71861623	72748417	1774	81	20623	1.6578	0.048683
SLC17A7	ENSG00000104888	19	49932658	49945617	22	7	20623	1.6576	0.048702
ZNF836	ENSG00000196267	19	52657117	52674896	51	11	20623	1.6571	0.048745
GPRC5C	ENSG00000170412	17	72420990	72447792	61	14	20623	1.6571	0.048747
PURA	ENSG00000185129	5	139487362	139496321	3	2	20623	1.6571	0.048751
UBASH3B	ENSG00000154127	11	122526383	122685181	516	64	20623	1.6569	0.048767
ZWILCH	ENSG00000174442	15	66797297	66842115	131	15	20623	1.6544	0.049025
PCDHB13	ENSG00000187372	5	140593509	140596993	8	2	20623	1.6543	0.049038
IPP	ENSG00000197429	1	46159996	46216322	104	5	20623	1.6538	0.049085
ZNF664	ENSG00000179195	12	124456392	124499986	79	9	20623	1.6534	0.049122
CNTNAP3	ENSG00000106714	9	39072764	39288312	9	1	20623	1.6533	0.049134
EMCN	ENSG00000164035	4	101316498	101801283	1658	49	20623	1.653	0.049161
PMEL	ENSG00000185664	12	56347889	56367101	19	7	20623	1.6518	0.049289
COPA	ENSG00000122218	1	160259063	160313190	74	11	20623	1.6512	0.049352
WIZ	ENSG00000011451	19	15532319	15560762	22	8	20623	1.6501	0.049465
TEKT2	ENSG00000092850	1	36549676	36553876	3	1	20623	1.6496	0.049508
TBCC	ENSG00000124659	6	42712219	42714558	3	1	20623	1.6495	0.04952
C11orf16	ENSG00000176029	11	8941623	8954553	36	6	20623	1.6493	0.049543
AKT1S1	ENSG00000204673	19	50372295	50381716	14	2	20623	1.6492	0.049551
ARHGAP1	ENSG00000175220	11	46698630	46722165	28	10	20623	1.649	0.04957
SKI	ENSG00000157933	1	2160134	2241558	234	40	20623	1.6489	0.049587
PRKAG3	ENSG00000115592	2	219687106	219696809	9	4	20623	1.6488	0.049597
CNTNAP5	ENSG00000155052	2	124782864	125672864	2705	121	20623	1.6484	0.049634
BEGAIN	ENSG00000183092	14	101003486	101053750	124	16	20623	1.6481	0.049663
KLHL6	ENSG00000172578	3	183205319	183273477	155	17	20623	1.6476	0.049722
PP2D1	ENSG00000183977	3	20021453	20053822	121	15	20623	1.6472	0.049756
GBF1	ENSG00000107862	10	104005289	104142656	205	24	20623	1.6471	0.049766
ATF3	ENSG00000162772	1	212738676	212794119	204	32	20623	1.6471	0.04977
ZNF407	ENSG00000215421	18	72265106	72777627	906	38	20623	1.6471	0.049773
UNG	ENSG00000076248	12	109535379	109548797	20	8	20623	1.6462	0.049861
TMTC1	ENSG00000133687	12	29653773	29937692	1065	70	20623	1.6455	0.049929
PPIL4	ENSG00000131013	6	149825869	149867174	52	7	20623	1.6455	0.049934
AKAP13	ENSG00000170776	15	85923802	86292586	1254	38	20623	1.6454	0.049944
ACSM4	ENSG00000215009	12	7456880	7481320	48	9	20623	1.6451	0.049978
HFE	ENSG00000010704	6	26087509	26098571	27	9	20623	1.645	0.049988
CTPS1	ENSG00000171793	1	41445007	41478235	88	18	20623	1.6443	0.050058
EDRF1	ENSG00000107938	10	127408084	127452712	56	10	20623	1.6432	0.050176
NOP9	ENSG00000196943	14	24769068	24778330	26	6	20623	1.6424	0.050257
TBC1D5	ENSG00000131374	3	17198654	18486309	2847	49	20623	1.6423	0.050264
MFF	ENSG00000168958	2	228189867	228222550	97	11	20623	1.6415	0.05035
TRIM67	ENSG00000119283	1	231297858	231357302	192	30	20623	1.6408	0.050421
PRSS22	ENSG00000005001	16	2902728	2908171	14	5	20623	1.6405	0.050453
RTN4	ENSG00000115310	2	55199325	55339757	432	33	20623	1.6402	0.050478
MME	ENSG00000196549	3	154741913	154901497	359	47	20623	1.6401	0.050495
ADAMTS2	ENSG00000087116	5	178537852	178772431	865	116	20623	1.6399	0.050517
SLC27A4	ENSG00000167114	9	131102925	131123749	39	7	20623	1.6387	0.050637
CELA2B	ENSG00000215704	1	15792404	15817895	81	13	20623	1.6385	0.050662
SYNE3	ENSG00000176438	14	95883831	95942173	303	41	20623	1.6369	0.050828
CHRNG	ENSG00000196811	2	233404437	233411113	27	7	20623	1.6368	0.050837
DALRD3	ENSG00000178149	3	49052921	49059726	4	2	20623	1.6358	0.050942
TSPAN16	ENSG00000130167	19	11406824	11437672	75	10	20623	1.6349	0.051038
RRM2B	ENSG00000048392	8	103216730	103251346	109	14	20623	1.6344	0.051084
GRAMD2B	ENSG00000155324	5	125695824	125832186	398	55	20623	1.6342	0.051112
WDFY1	ENSG00000085449	2	224720433	224810104	237	13	20623	1.6341	0.05112
POPDC2	ENSG00000121577	3	119355304	119384171	111	13	20623	1.6337	0.05116
RUSC2	ENSG00000198853	9	35490124	35561895	109	17	20623	1.6335	0.051181
SMPDL3A	ENSG00000172594	6	123110315	123130865	56	12	20623	1.6332	0.051212
ZNF225	ENSG00000256294	19	44616334	44637027	33	5	20623	1.6329	0.051247
E2F7	ENSG00000165891	12	77415027	77459360	127	29	20623	1.6313	0.05141
SFTPA1	ENSG00000122852	10	81370695	81375196	30	7	20623	1.6312	0.051428
FBXO34	ENSG00000178974	14	55738021	55828636	226	13	20623	1.6309	0.051453
SCGB1A1	ENSG00000149021	11	62172575	62190667	57	11	20623	1.6298	0.051577
ZIC5	ENSG00000139800	13	100615218	100624163	15	6	20623	1.6293	0.05163
ZDHHC12	ENSG00000160446	9	131483148	131486406	4	2	20623	1.6292	0.051638
KCNB1	ENSG00000158445	20	47980414	48099184	404	38	20623	1.629	0.051653
FAM227B	ENSG00000166262	15	49619159	49913128	869	25	20623	1.6285	0.051713
NKPD1	ENSG00000179846	19	45653008	45663408	22	8	20623	1.6283	0.051728
KCNJ14	ENSG00000182324	19	48958766	48969367	22	4	20623	1.6273	0.05184
ASTN1	ENSG00000152092	1	176826438	177134109	711	57	20623	1.627	0.051872
DEFB110	ENSG00000203970	6	49976851	49989694	18	6	20623	1.6267	0.051896
EXTL2	ENSG00000162694	1	101337943	101361554	28	8	20623	1.6266	0.051907
TMBIM4	ENSG00000155957	12	66517709	66563852	111	11	20623	1.6265	0.051924
KLHL2	ENSG00000109466	4	166128770	166244308	295	19	20623	1.6264	0.051932
ITIH2	ENSG00000151655	10	7745232	7791483	182	25	20623	1.6263	0.05194
WDR20	ENSG00000140153	14	102605840	102691184	203	24	20623	1.626	0.051976
RCSD1	ENSG00000198771	1	167599330	167675486	279	44	20623	1.6258	0.051997
PRPSAP2	ENSG00000141127	17	18743398	18834581	276	13	20623	1.6249	0.052091
LLPH	ENSG00000139233	12	66516842	66524548	14	3	20623	1.6236	0.052232
PTPRA	ENSG00000132670	20	2844830	3019722	272	16	20623	1.6235	0.052243
MAP1LC3A	ENSG00000101460	20	33134658	33148149	22	5	20623	1.6233	0.052262
CHP1	ENSG00000187446	15	41523037	41574043	112	11	20623	1.623	0.052291
COL20A1	ENSG00000101203	20	61924538	61966203	132	12	20623	1.623	0.052297
CDKN2D	ENSG00000129355	19	10677138	10679735	5	2	20623	1.6229	0.052309
VGLL3	ENSG00000206538	3	86987119	87040269	56	13	20623	1.6223	0.052364
ALPI	ENSG00000163295	2	233320833	233324742	12	3	20623	1.6221	0.052391
TNK1	ENSG00000174292	17	7283853	7293093	38	9	20623	1.6214	0.052463
RNF113B	ENSG00000139797	13	98828039	98829519	3	1	20623	1.6209	0.052521
HYAL2	ENSG00000068001	3	50355221	50360337	2	1	20623	1.6201	0.052607
RPS16	ENSG00000105193	19	39923847	39926588	12	2	20623	1.62	0.052615
VPS72	ENSG00000163159	1	151142463	151167797	19	8	20623	1.6199	0.052632
RBMS3	ENSG00000144642	3	29322473	30051886	2823	151	20623	1.6197	0.052647
AGO3	ENSG00000126070	1	36396319	36538101	101	9	20623	1.6194	0.052682
ZNF480	ENSG00000198464	19	52800430	52829175	87	16	20623	1.6191	0.052718
STAMBP	ENSG00000124356	2	74056086	74100786	113	15	20623	1.619	0.052725
MAN2B1	ENSG00000104774	19	12757325	12777556	27	7	20623	1.6179	0.052842
TNFRSF1B	ENSG00000028137	1	12227060	12269285	128	15	20623	1.6177	0.052859
GARIN4	ENSG00000162771	1	212797789	212800120	10	5	20623	1.6176	0.052877
SALL1	ENSG00000103449	16	51169886	51185278	18	7	20623	1.6172	0.052913
CRACR2A	ENSG00000130038	12	3715799	3873985	635	58	20623	1.6165	0.052998
SBF1	ENSG00000100241	22	50883429	50913454	84	16	20623	1.6159	0.053062
MALRD1	ENSG00000204740	10	19492779	20079330	2331	84	20623	1.6158	0.053068
SARNP	ENSG00000205323	12	56146247	56211540	74	13	20623	1.6156	0.053095
OR3A3	ENSG00000159961	17	3323862	3324827	5	3	20623	1.6152	0.053133
NMS	ENSG00000204640	2	101086944	101099742	57	6	20623	1.614	0.053268
TGIF2-RAB5IF	ENSG00000259399	20	35202956	35240787	33	14	20623	1.6137	0.053292
CPB1	ENSG00000153002	3	148508889	148577974	230	38	20623	1.6137	0.0533
STN1	ENSG00000107960	10	105642300	105677963	88	9	20623	1.613	0.05337
FIP1L1	ENSG00000145216	4	54243810	55161439	2525	131	20623	1.6128	0.053389
FAM124B	ENSG00000124019	2	225243415	225266802	64	12	20623	1.6125	0.053426
ARFGEF1	ENSG00000066777	8	68085747	68255912	180	21	20623	1.6114	0.053547
TMCO6	ENSG00000113119	5	140019012	140024993	10	3	20623	1.6104	0.053653
SETD6	ENSG00000103037	16	58549383	58554431	14	4	20623	1.6093	0.053778
POTEE	ENSG00000188219	2	131975882	132022965	8	2	20623	1.6091	0.053792
TMEM169	ENSG00000163449	2	216946589	216967506	43	7	20623	1.6082	0.053891
ARHGAP25	ENSG00000163219	2	68906733	69053965	579	43	20623	1.6081	0.053906
HECTD3	ENSG00000126107	1	45468212	45477001	17	3	20623	1.6077	0.053952
ACTL7A	ENSG00000187003	9	111624603	111626035	3	2	20623	1.6076	0.053965
ZP2	ENSG00000103310	16	21208773	21225831	38	9	20623	1.6073	0.053999
CENATAC	ENSG00000186166	11	118868852	118886501	38	4	20623	1.6071	0.054011
CSMD1	ENSG00000183117	8	2792875	4852494	16460	557	20623	1.6069	0.054043
ISY1-RAB43	ENSG00000261796	3	128806418	128879879	76	11	20623	1.6057	0.054166
CASP6	ENSG00000138794	4	110609785	110624739	31	7	20623	1.6047	0.054284
SIRT7	ENSG00000187531	17	79869815	79879199	4	2	20623	1.6044	0.054312
CHD6	ENSG00000124177	20	40030741	40247133	512	24	20623	1.6044	0.054318
WASF3	ENSG00000132970	13	27131840	27263085	400	23	20623	1.6043	0.054327
ATP5F1E	ENSG00000124172	20	57600522	57607437	11	5	20623	1.6042	0.054334
OPRL1	ENSG00000125510	20	62711526	62731996	36	8	20623	1.6029	0.054483
STK32B	ENSG00000152953	4	5053169	5502725	2066	96	20623	1.6028	0.054489
ACAT1	ENSG00000075239	11	107992243	108018503	50	8	20623	1.602	0.05458
DDX43	ENSG00000080007	6	74104471	74127292	34	8	20623	1.6014	0.054649
WDFY2	ENSG00000139668	13	52158644	52336171	226	30	20623	1.6001	0.054788
PBOV1	ENSG00000254440	6	138537129	138539627	10	2	20623	1.5994	0.054869
BCO1	ENSG00000135697	16	81272053	81324747	192	23	20623	1.5983	0.054993
SCMH1	ENSG00000010803	1	41492872	41707826	535	20	20623	1.5979	0.055033
GLS2	ENSG00000135423	12	56864736	56882198	21	6	20623	1.5977	0.055055
CUL5	ENSG00000166266	11	107879459	107978503	207	19	20623	1.5964	0.055197
FAIM2	ENSG00000135472	12	50260679	50298000	100	20	20623	1.5955	0.055302
UNC93B1	ENSG00000110057	11	67758575	67772452	27	5	20623	1.5952	0.055329
DTWD1	ENSG00000104047	15	49913177	49937333	76	7	20623	1.5951	0.055346
SLC43A3	ENSG00000134802	11	57174427	57195053	39	11	20623	1.595	0.055355
PMAIP1	ENSG00000141682	18	57567180	57571538	8	4	20623	1.5941	0.055459
ODAPH	ENSG00000174792	4	76481258	76491095	31	7	20623	1.5938	0.055493
MR1	ENSG00000153029	1	181003067	181031074	98	20	20623	1.5932	0.055553
AMH	ENSG00000104899	19	2249308	2252072	8	3	20623	1.5932	0.055556
TSPAN1	ENSG00000117472	1	46640745	46651630	12	4	20623	1.5919	0.055701
SLAMF8	ENSG00000158714	1	159796540	159807039	27	8	20623	1.5906	0.055849
YIPF4	ENSG00000119820	2	32502979	32541663	74	14	20623	1.5906	0.055851
ADAMTSL3	ENSG00000156218	15	84322838	84708594	1009	39	20623	1.5903	0.055882
PHETA2	ENSG00000177096	22	42470255	42475445	11	3	20623	1.5895	0.055969
EIF2S2	ENSG00000125977	20	32676104	32700138	22	5	20623	1.5891	0.056023
SECISBP2	ENSG00000187742	9	91933421	91974557	73	15	20623	1.589	0.056026
QPCTL	ENSG00000011478	19	46195741	46207247	24	8	20623	1.5886	0.056072
WDR73	ENSG00000177082	15	85185999	85197574	29	6	20623	1.5886	0.056072
CD7	ENSG00000173762	17	80272744	80275478	5	2	20623	1.5879	0.056149
MROH2A	ENSG00000185038	2	234684370	234742069	234	47	20623	1.5878	0.056167
PTCH2	ENSG00000117425	1	45285516	45308735	47	7	20623	1.5874	0.056209
GIPC3	ENSG00000179855	19	3585551	3593539	30	9	20623	1.5873	0.056217
GABRB3	ENSG00000166206	15	26788693	27184686	1095	85	20623	1.5871	0.056242
ANGPT4	ENSG00000101280	20	853296	896977	203	34	20623	1.5866	0.056302
PEX11G	ENSG00000104883	19	7541761	7562335	86	11	20623	1.5865	0.05631
FDPS	ENSG00000160752	1	155278539	155290457	12	2	20623	1.5864	0.056328
SLC12A5	ENSG00000124140	20	44650356	44688784	124	16	20623	1.586	0.056375
HIC2	ENSG00000169635	22	21771693	21805752	9	2	20623	1.5858	0.056388
ZSWIM9	ENSG00000185453	19	48673949	48700877	70	11	20623	1.5855	0.056422
HTRA3	ENSG00000170801	4	8271492	8308838	148	17	20623	1.5852	0.056458
ZNF506	ENSG00000081665	19	19896648	19932560	97	14	20623	1.5844	0.056549
DNAJC11	ENSG00000007923	1	6694228	6761984	148	17	20623	1.5843	0.05656
SYNCRIP	ENSG00000135316	6	86318053	86353510	53	10	20623	1.5839	0.056608
TMEM254	ENSG00000133678	10	81838402	81852313	48	10	20623	1.5833	0.056676
TUBD1	ENSG00000108423	17	57936851	57970304	66	9	20623	1.5831	0.056695
SETBP1	ENSG00000152217	18	42260138	42648475	751	87	20623	1.583	0.056711
SLC16A4	ENSG00000168679	1	110905470	110933704	65	13	20623	1.5829	0.056728
MAN2C1	ENSG00000140400	15	75648133	75660971	9	5	20623	1.5826	0.056754
SLC36A4	ENSG00000180773	11	92877341	92931130	123	16	20623	1.5824	0.056781
KRT28	ENSG00000173908	17	38948455	38956211	23	7	20623	1.581	0.056943
TXK	ENSG00000074966	4	48068410	48136273	160	18	20623	1.5799	0.05707
LTB4R2	ENSG00000213906	14	24774940	24781259	13	4	20623	1.5791	0.057155
MRTO4	ENSG00000053372	1	19578033	19586622	53	8	20623	1.5789	0.05718
KMT5C	ENSG00000133247	19	55851221	55859488	31	8	20623	1.5786	0.057219
CD226	ENSG00000150637	18	67498394	67629039	353	35	20623	1.5783	0.057249
AJAP1	ENSG00000196581	1	4714792	4852594	679	82	20623	1.5779	0.057294
BTN3A2	ENSG00000186470	6	26365387	26378546	97	8	20623	1.5775	0.057336
FAM169A	ENSG00000198780	5	74073399	74162776	181	12	20623	1.5772	0.05737
TNFAIP8L1	ENSG00000185361	19	4639530	4655580	52	12	20623	1.577	0.057398
BMP5	ENSG00000112175	6	55618443	55740362	232	35	20623	1.5767	0.057436
MAST3	ENSG00000099308	19	18208603	18262502	190	18	20623	1.5762	0.057491
AKAP8L	ENSG00000011243	19	15490859	15529952	58	5	20623	1.5761	0.057498
IFT81	ENSG00000122970	12	110562140	110656602	109	18	20623	1.5761	0.057501
ROBO2	ENSG00000185008	3	75955846	77699115	5167	211	20623	1.5761	0.057502
MICAL3	ENSG00000243156	22	18270415	18507325	942	59	20623	1.5761	0.057504
WTIP	ENSG00000142279	19	34971874	34997258	68	14	20623	1.5757	0.057543
DZIP3	ENSG00000198919	3	108308529	108413693	145	15	20623	1.5755	0.057567
NLK	ENSG00000087095	17	26368763	26523407	85	32	20623	1.5743	0.057704
NCL	ENSG00000115053	2	232318242	232348352	88	12	20623	1.5739	0.057757
AMDHD1	ENSG00000139344	12	96337071	96362370	102	8	20623	1.5738	0.057766
IMPG1	ENSG00000112706	6	76630832	76782395	299	33	20623	1.5733	0.057829
RAPH1	ENSG00000173166	2	204259068	204400133	185	21	20623	1.5731	0.057844
FBXO46	ENSG00000177051	19	46213887	46234162	22	8	20623	1.5729	0.057875
SYK	ENSG00000165025	9	93564069	93660831	426	50	20623	1.5719	0.057992
ZKSCAN8	ENSG00000198315	6	28109688	28127250	47	7	20623	1.5712	0.058066
GLDN	ENSG00000186417	15	51633826	51700210	287	27	20623	1.5708	0.058111
CTNNA2	ENSG00000066032	2	79412357	80875905	4473	268	20623	1.5685	0.058382
TPCN1	ENSG00000186815	12	113658855	113736390	137	6	20623	1.5682	0.058417
CRTAP	ENSG00000170275	3	33155471	33189265	70	11	20623	1.5674	0.058513
CASP3	ENSG00000164305	4	185548850	185570663	56	8	20623	1.567	0.058561
KCNJ8	ENSG00000121361	12	21917889	21928515	5	3	20623	1.5667	0.058592
CDC42EP4	ENSG00000179604	17	71279763	71308314	85	16	20623	1.5667	0.058598
SRSF9	ENSG00000111786	12	120899471	120907596	24	7	20623	1.5661	0.05866
TRIM15	ENSG00000204610	6	30130993	30140473	52	6	20623	1.5656	0.058718
RMND5A	ENSG00000153561	2	86947296	87005164	68	7	20623	1.5654	0.058742
ZSCAN12	ENSG00000158691	6	28346732	28367511	67	9	20623	1.5647	0.058824
TMEFF1	ENSG00000241697	9	103204560	103339918	295	16	20623	1.5644	0.058861
MSANTD3-TMEFF1	ENSG00000251349	9	103204553	103339918	295	16	20623	1.5644	0.058861
CYP2F1	ENSG00000197446	19	41620337	41634271	56	8	20623	1.5624	0.059099
SPATS2L	ENSG00000196141	2	201170604	201346986	397	41	20623	1.562	0.059146
TEAD1	ENSG00000187079	11	12695969	12966298	476	45	20623	1.5618	0.059172
BCL9	ENSG00000116128	1	147013182	147098017	257	42	20623	1.5617	0.059178
PTBP3	ENSG00000119314	9	114980715	115095947	304	11	20623	1.5611	0.059251
TNP2	ENSG00000178279	16	11361605	11363390	6	2	20623	1.5609	0.059274
LRRN4	ENSG00000125872	20	6021424	6034695	42	7	20623	1.5608	0.059284
SCAMP4	ENSG00000227500	19	1905213	1926016	73	12	20623	1.5604	0.059327
TFG	ENSG00000114354	3	100428205	100467810	68	9	20623	1.5601	0.059364
CIDEB	ENSG00000136305	14	24774302	24780636	14	4	20623	1.5597	0.059415
DPP9	ENSG00000142002	19	4675236	4724685	113	22	20623	1.5593	0.059458
C5orf15	ENSG00000113583	5	133291201	133304478	19	7	20623	1.5593	0.059468
MSH6	ENSG00000116062	2	47922669	48037240	307	29	20623	1.5576	0.059666
CEP295	ENSG00000166004	11	93394805	93463522	140	12	20623	1.5575	0.059676
SLC17A2	ENSG00000112337	6	25912982	25930946	58	8	20623	1.5568	0.059754
BTG1	ENSG00000133639	12	92536286	92539673	11	5	20623	1.5568	0.059754
METRN	ENSG00000103260	16	765115	769655	14	3	20623	1.5566	0.059778
BANF1	ENSG00000175334	11	65769550	65771620	9	3	20623	1.5562	0.059826
SH3D21	ENSG00000214193	1	36771988	36790484	20	6	20623	1.5554	0.059924
SRSF3	ENSG00000112081	6	36562145	36573377	41	5	20623	1.555	0.059973
CELF4	ENSG00000101489	18	34823010	35146000	836	88	20623	1.5545	0.060032
LHPP	ENSG00000107902	10	126150403	126306457	833	51	20623	1.5545	0.060032
COL8A1	ENSG00000144810	3	99357319	99518070	368	28	20623	1.5544	0.06004
RAB11FIP1	ENSG00000156675	8	37716136	37756985	33	11	20623	1.554	0.060087
PPTC7	ENSG00000196850	12	110969120	111021125	59	12	20623	1.5539	0.060104
ADAT3	ENSG00000213638	19	1905377	1913444	33	5	20623	1.5534	0.060164
SLC35B1	ENSG00000121073	17	47778305	47786376	8	3	20623	1.5533	0.060172
IPO8	ENSG00000133704	12	30781922	30848920	205	13	20623	1.5522	0.060307
DNAH12	ENSG00000174844	3	57327727	57530071	729	25	20623	1.552	0.060333
S100A7A	ENSG00000184330	1	153389000	153395701	16	3	20623	1.5511	0.060444
NKX2-2	ENSG00000125820	20	21491648	21494664	6	3	20623	1.5508	0.060479
QTRT2	ENSG00000151576	3	113724680	113807269	129	16	20623	1.5507	0.060484
CST8	ENSG00000125815	20	23471738	23476655	17	4	20623	1.5505	0.06051
SCAF8	ENSG00000213079	6	155054459	155155192	181	15	20623	1.5505	0.060514
PSG11	ENSG00000243130	19	43511808	43530664	72	5	20623	1.5504	0.060517
ZCCHC2	ENSG00000141664	18	60190240	60254942	153	20	20623	1.5503	0.060537
AKAP8	ENSG00000105127	19	15464196	15490609	46	9	20623	1.5501	0.060557
TEX30	ENSG00000151287	13	103418340	103426161	17	6	20623	1.5501	0.060563
SELE	ENSG00000007908	1	169691781	169733846	282	13	20623	1.5495	0.060627
ZMYM1	ENSG00000197056	1	35525387	35581460	31	3	20623	1.5495	0.060627
KRTAP9-2	ENSG00000239886	17	39382900	39383904	1	1	20623	1.5488	0.06072
EDN3	ENSG00000124205	20	57875482	57901047	56	14	20623	1.5487	0.060725
CD58	ENSG00000116815	1	117057157	117113661	56	9	20623	1.5485	0.060748
FAM205A	ENSG00000205108	9	34723052	34729464	23	5	20623	1.5484	0.06076
CSTL1	ENSG00000125823	20	23420322	23425567	18	6	20623	1.5477	0.060853
MT2A	ENSG00000125148	16	56642111	56643409	5	3	20623	1.5472	0.060906
MGLL	ENSG00000074416	3	127407909	127542051	382	48	20623	1.5469	0.06094
CXCL3	ENSG00000163734	4	74902306	74904524	4	2	20623	1.5455	0.06111
CRTC2	ENSG00000160741	1	153920145	153931101	10	3	20623	1.5455	0.061112
GJC1	ENSG00000182963	17	42875816	42908184	48	10	20623	1.5447	0.06121
ZSWIM2	ENSG00000163012	2	187692562	187713935	91	4	20623	1.5444	0.06125
SPACA3	ENSG00000141316	17	31297394	31324895	114	24	20623	1.5438	0.061315
RPS6KB1	ENSG00000108443	17	57970447	58027925	92	11	20623	1.5438	0.061323
IPO4	ENSG00000196497	14	24649425	24658170	17	5	20623	1.5431	0.061407
H2AC11	ENSG00000196787	6	27100832	27103070	2	1	20623	1.5429	0.061427
TMEM219	ENSG00000149932	16	29952206	29984373	49	6	20623	1.5426	0.061465
SH3GL1	ENSG00000141985	19	4360367	4400544	95	18	20623	1.5421	0.061521
PGD	ENSG00000142657	1	10458649	10480201	49	7	20623	1.5414	0.061604
GALK1	ENSG00000108479	17	73747675	73761792	32	11	20623	1.5414	0.061609
CXCL11	ENSG00000169248	4	76954835	76962568	51	3	20623	1.5407	0.061689
C1orf112	ENSG00000000460	1	169631245	169823221	883	30	20623	1.5402	0.061757
SSTR5	ENSG00000162009	16	1122756	1131454	51	11	20623	1.5395	0.061836
MCM6	ENSG00000076003	2	136597196	136633996	29	4	20623	1.5395	0.06184
SMYD2	ENSG00000143499	1	214454445	214510474	194	22	20623	1.5394	0.061856
SLC22A5	ENSG00000197375	5	131705444	131731306	79	8	20623	1.5389	0.06191
MRFAP1L1	ENSG00000178988	4	6709428	6711607	1	1	20623	1.5386	0.06195
RPS6KA4	ENSG00000162302	11	64126620	64139687	27	3	20623	1.5383	0.061987
DEFB132	ENSG00000186458	20	238377	241737	16	2	20623	1.5382	0.061998
DOHH	ENSG00000129932	19	3490819	3500938	21	4	20623	1.5379	0.06204
SYT17	ENSG00000103528	16	19179293	19279652	237	36	20623	1.5376	0.062078
DHX9	ENSG00000135829	1	182808504	182856886	61	8	20623	1.5375	0.062087
CD69	ENSG00000110848	12	9905082	9913497	35	8	20623	1.5364	0.062218
NANOGNB	ENSG00000205857	12	7917812	7926717	11	5	20623	1.536	0.062271
CLK1	ENSG00000013441	2	201717732	201729422	21	7	20623	1.5353	0.062352
CAVIN2	ENSG00000168497	2	192699028	192711981	22	7	20623	1.5335	0.06258
THAP7	ENSG00000184436	22	21353393	21356485	4	2	20623	1.5334	0.062591
PXDC1	ENSG00000168994	6	3722848	3752260	80	17	20623	1.533	0.062634
OR1L4	ENSG00000136939	9	125486269	125487204	2	1	20623	1.5329	0.062649
REST	ENSG00000084093	4	57774075	57802010	82	15	20623	1.5326	0.062682
HMGA2	ENSG00000149948	12	66217911	66360075	228	34	20623	1.5321	0.062748
SCGB1C1	ENSG00000188076	11	193080	194573	1	1	20623	1.5318	0.06278
KCNA2	ENSG00000177301	1	111136202	111174096	104	13	20623	1.531	0.062888
ACR	ENSG00000100312	22	51176624	51183762	18	6	20623	1.5309	0.062895
RCHY1	ENSG00000163743	4	76404247	76439974	86	11	20623	1.5309	0.062898
NKX2-6	ENSG00000180053	8	23559964	23564111	14	3	20623	1.5304	0.062954
HESX1	ENSG00000163666	3	57231944	57260549	42	8	20623	1.5299	0.063015
OR2L5	ENSG00000197454	1	248185250	248186188	1	1	20623	1.5299	0.06302
DMXL2	ENSG00000104093	15	51739908	51915030	410	17	20623	1.5288	0.063152
RITA1	ENSG00000139405	12	113623331	113630173	13	3	20623	1.5286	0.063177
WDR19	ENSG00000157796	4	39184024	39287430	186	10	20623	1.5284	0.063205
NCOA6	ENSG00000198646	20	33284722	33413452	195	15	20623	1.526	0.063505
LYRM9	ENSG00000232859	17	26205340	26221778	14	4	20623	1.526	0.063508
GJB5	ENSG00000189280	1	35220648	35224113	3	2	20623	1.5257	0.063539
SNX14	ENSG00000135317	6	86215214	86303874	139	19	20623	1.5252	0.063602
NT5E	ENSG00000135318	6	86159809	86205500	65	12	20623	1.5252	0.063605
ZGRF1	ENSG00000138658	4	113460492	113558151	193	22	20623	1.5245	0.063696
FOXD4	ENSG00000170122	9	116237	118417	1	1	20623	1.5237	0.06379
NEURL4	ENSG00000215041	17	7218947	7232712	25	8	20623	1.5232	0.063852
RSPH9	ENSG00000172426	6	43612783	43640336	89	10	20623	1.5229	0.063887
ADCY10	ENSG00000143199	1	167778625	167883453	351	46	20623	1.5225	0.063942
KCTD16	ENSG00000183775	5	143550396	143865249	552	21	20623	1.5225	0.063943
ZNF423	ENSG00000102935	16	49521435	49891830	1087	103	20623	1.5223	0.063968
DIRAS2	ENSG00000165023	9	93372114	93405386	125	22	20623	1.5221	0.063995
UTP4	ENSG00000141076	16	69165194	69265033	186	25	20623	1.5219	0.064013
TNIK	ENSG00000154310	3	170779128	171178197	1035	105	20623	1.5218	0.064032
SLK	ENSG00000065613	10	105726959	105788991	165	11	20623	1.5213	0.064092
PKLR	ENSG00000143627	1	155259630	155271225	16	3	20623	1.5212	0.064103
SLIT2	ENSG00000145147	4	20254883	20622184	926	104	20623	1.5208	0.06416
N4BP2L1	ENSG00000139597	13	32974861	33002315	60	14	20623	1.5203	0.064212
SLC35E1	ENSG00000127526	19	16660642	16683193	32	8	20623	1.5197	0.064288
SCN7A	ENSG00000136546	2	167260083	167350757	232	24	20623	1.5197	0.064292
CHAF1A	ENSG00000167670	19	4402659	4445015	114	14	20623	1.5196	0.064306
RRP1B	ENSG00000160208	21	45079429	45115958	47	4	20623	1.5192	0.064361
HSD3B2	ENSG00000203859	1	119957554	119965658	23	4	20623	1.5188	0.06441
NOS2	ENSG00000007171	17	26083792	26127525	114	18	20623	1.5184	0.064459
NOTCH1	ENSG00000148400	9	139388896	139440314	157	27	20623	1.5182	0.064482
CPSF2	ENSG00000165934	14	92588281	92630755	100	9	20623	1.5171	0.064616
GAPT	ENSG00000175857	5	57787262	57792917	8	3	20623	1.517	0.064629
TAF7	ENSG00000178913	5	140698057	140700330	6	3	20623	1.5161	0.064747
UNC5D	ENSG00000156687	8	35092975	35654068	1077	44	20623	1.5153	0.064848
DNAJC28	ENSG00000177692	21	34860497	34864027	5	2	20623	1.5147	0.064921
TLCD4-RWDD3	ENSG00000271092	1	95583479	95712781	378	27	20623	1.5147	0.064926
CAPRIN2	ENSG00000110888	12	30862486	30907885	129	13	20623	1.5143	0.064974
IRF4	ENSG00000137265	6	391739	411447	68	15	20623	1.5143	0.064979
WT1	ENSG00000184937	11	32409321	32457176	173	16	20623	1.5139	0.06502
TMEM238	ENSG00000233493	19	55890613	55895966	15	4	20623	1.5139	0.065029
CNN1	ENSG00000130176	19	11649532	11661138	26	6	20623	1.5138	0.065038
CCDC34	ENSG00000109881	11	27352374	27385415	81	14	20623	1.5132	0.065118
SREK1	ENSG00000153914	5	65435799	65479443	66	9	20623	1.5129	0.065154
RBM15	ENSG00000162775	1	110881128	110889299	11	4	20623	1.5129	0.065155
WAC	ENSG00000095787	10	28821422	28912041	159	15	20623	1.5123	0.06523
NUFIP2	ENSG00000108256	17	27582854	27621136	78	10	20623	1.5115	0.065326
SELP	ENSG00000174175	1	169558087	169599431	125	23	20623	1.5104	0.065467
AZI2	ENSG00000163512	3	28356494	28390618	33	6	20623	1.5102	0.065497
KLHL21	ENSG00000162413	1	6650784	6674667	48	11	20623	1.5095	0.065584
PSMD4	ENSG00000159352	1	151227179	151239955	16	4	20623	1.509	0.065648
CCDC186	ENSG00000165813	10	115880621	115933979	100	10	20623	1.509	0.065649
USP29	ENSG00000131864	19	57630506	57643294	38	6	20623	1.508	0.065774
UBXN2B	ENSG00000215114	8	59323823	59364060	95	15	20623	1.5077	0.06581
NGFR	ENSG00000064300	17	47572655	47592379	58	17	20623	1.5072	0.065874
MUTYH	ENSG00000132781	1	45794835	45806142	16	7	20623	1.5072	0.065879
PLEKHB1	ENSG00000021300	11	73357223	73373864	61	13	20623	1.5066	0.065961
CXCL10	ENSG00000169245	4	76942273	76944650	8	1	20623	1.5062	0.06601
SELENOK	ENSG00000113811	3	53918437	53926015	25	6	20623	1.5061	0.066025
DNAJB13	ENSG00000187726	11	73661364	73681411	76	13	20623	1.5059	0.066041
PHIP	ENSG00000146247	6	79645584	79787953	252	16	20623	1.5059	0.066047
OR52E4	ENSG00000180974	11	5905501	5906527	7	2	20623	1.5059	0.066052
TSPOAP1	ENSG00000005379	17	56378592	56406152	79	14	20623	1.5054	0.066113
CD14	ENSG00000170458	5	140011313	140013286	3	1	20623	1.5053	0.066124
SPAG4	ENSG00000061656	20	34203814	34208971	7	4	20623	1.5052	0.06614
INPP4A	ENSG00000040933	2	99061317	99210853	223	12	20623	1.5049	0.066178
CTCF	ENSG00000102974	16	67596310	67673086	99	15	20623	1.5042	0.066268
RMC1	ENSG00000141452	18	21083473	21111746	39	5	20623	1.504	0.066297
CALCOCO2	ENSG00000136436	17	46908350	46943884	90	8	20623	1.5038	0.066314
SEC14L5	ENSG00000103184	16	5008318	5069159	257	22	20623	1.5035	0.066351
KRTAP10-4	ENSG00000215454	21	45993606	45994987	6	3	20623	1.5034	0.066371
BRINP2	ENSG00000198797	1	177140633	177251558	199	27	20623	1.5033	0.066376
MMACHC	ENSG00000132763	1	45965725	45976739	17	4	20623	1.5031	0.066411
PAICS	ENSG00000128050	4	57301907	57327534	63	9	20623	1.5017	0.066585
ACP1	ENSG00000143727	2	264140	278283	29	5	20623	1.5017	0.06659
SDHA	ENSG00000073578	5	218356	256815	284	5	20623	1.5009	0.06669
RIOK1	ENSG00000124784	6	7389729	7418270	67	9	20623	1.4999	0.066814
TMEM132C	ENSG00000181234	12	128751948	129192460	1240	141	20623	1.4997	0.06685
SPTBN5	ENSG00000137877	15	42140345	42186275	139	23	20623	1.4994	0.066885
OTP	ENSG00000171540	5	76924538	76935513	24	4	20623	1.4992	0.066908
NHLH2	ENSG00000177551	1	116378998	116386538	19	3	20623	1.4992	0.066908
GOT2	ENSG00000125166	16	58741035	58768261	104	13	20623	1.499	0.066934
DLEC1	ENSG00000008226	3	38080696	38165516	228	15	20623	1.4988	0.066962
ST3GAL6	ENSG00000064225	3	98451080	98540045	217	24	20623	1.4985	0.067001
PTPRR	ENSG00000153233	12	71031853	71314623	881	83	20623	1.4985	0.067001
PRM1	ENSG00000175646	16	11374693	11375207	2	1	20623	1.4985	0.067008
C1QC	ENSG00000159189	1	22970123	22974603	20	3	20623	1.4981	0.067053
FHAD1	ENSG00000142621	1	15573768	15726779	447	51	20623	1.498	0.067069
RERG	ENSG00000134533	12	15260717	15501609	485	33	20623	1.4974	0.067146
GXYLT2	ENSG00000172986	3	72937224	73047289	333	23	20623	1.4971	0.067188
CSRNP1	ENSG00000144655	3	39183346	39196053	32	8	20623	1.497	0.067198
TOMM40	ENSG00000130204	19	45393826	45406946	48	10	20623	1.4964	0.067277
BRD4	ENSG00000141867	19	15347647	15443356	101	14	20623	1.4963	0.067293
GRK5	ENSG00000198873	10	120967101	121215131	797	62	20623	1.4957	0.067366
BTNL3	ENSG00000168903	5	180415845	180433727	35	7	20623	1.4957	0.067369
ADRB2	ENSG00000169252	5	148206156	148208196	7	2	20623	1.4949	0.067472
FERMT3	ENSG00000149781	11	63974150	63991354	34	8	20623	1.4946	0.067513
OR5P3	ENSG00000182334	11	7846584	7847519	3	1	20623	1.4945	0.067523
PFDN4	ENSG00000101132	20	52824386	52844591	47	10	20623	1.492	0.067851
NIM1K	ENSG00000177453	5	43192173	43280952	209	36	20623	1.4917	0.067888
BTBD19	ENSG00000222009	1	45274154	45281257	12	3	20623	1.4917	0.067891
CGB3	ENSG00000104827	19	49526126	49527590	6	2	20623	1.4915	0.067913
YPEL4	ENSG00000166793	11	57412560	57417417	5	3	20623	1.4913	0.067935
ZNF628	ENSG00000197483	19	55987699	55995854	29	7	20623	1.4913	0.067943
LCORL	ENSG00000178177	4	17842822	18023499	407	16	20623	1.4913	0.067944
SLC13A3	ENSG00000158296	20	45186463	45304714	282	47	20623	1.491	0.067982
OR4K15	ENSG00000169488	14	20443603	20444818	12	2	20623	1.4901	0.068095
ZNF114	ENSG00000178150	19	48675575	48790865	484	39	20623	1.49	0.06811
IRF8	ENSG00000140968	16	85932409	85956215	86	12	20623	1.4896	0.068166
PRRT1	ENSG00000204314	6	32116136	32122150	3	2	20623	1.4894	0.068188
GSTM1	ENSG00000134184	1	110230436	110251661	61	12	20623	1.4892	0.068217
ZNF219	ENSG00000165804	14	21558205	21572881	29	8	20623	1.4892	0.068222
PRDX5	ENSG00000126432	11	64085560	64089283	4	2	20623	1.4882	0.068347
ANAPC5	ENSG00000089053	12	121746048	121837699	237	31	20623	1.4878	0.068408
GJA8	ENSG00000121634	1	147374946	147381393	30	8	20623	1.4873	0.068465
N6AMT1	ENSG00000156239	21	30244513	30257693	55	6	20623	1.4864	0.068589
GALNT18	ENSG00000110328	11	11292423	11643552	1552	151	20623	1.4857	0.068685
OR2B11	ENSG00000177535	1	247614255	247615308	6	2	20623	1.4855	0.068702
HSPB6	ENSG00000004776	19	36245469	36248980	4	2	20623	1.4855	0.068709
GAS2	ENSG00000148935	11	22647188	22834601	432	33	20623	1.4847	0.068815
BRINP3	ENSG00000162670	1	190066792	190446759	694	32	20623	1.4843	0.068868
BANK1	ENSG00000153064	4	102332443	102995969	1820	82	20623	1.4838	0.068926
SFTPD	ENSG00000133661	10	81697496	81742370	247	14	20623	1.4838	0.06893
RABGGTA	ENSG00000100949	14	24734744	24740945	21	4	20623	1.4832	0.069005
CC2D2A	ENSG00000048342	4	15471489	15603180	293	28	20623	1.4831	0.069025
CCDC191	ENSG00000163617	3	113682984	113775460	123	19	20623	1.4818	0.069198
SLC47A2	ENSG00000180638	17	19581601	19622292	85	14	20623	1.4807	0.069343
LRRC52	ENSG00000162763	1	165513244	165533198	81	13	20623	1.4804	0.069379
VAMP5	ENSG00000168899	2	85811531	85820535	22	6	20623	1.4797	0.069474
ECSIT	ENSG00000130159	19	11616731	11639989	50	7	20623	1.4794	0.069518
STC1	ENSG00000159167	8	23699428	23712320	26	5	20623	1.4788	0.069592
TSPAN17	ENSG00000048140	5	176074388	176086058	35	6	20623	1.4786	0.069626
NPC1	ENSG00000141458	18	21086148	21166862	120	10	20623	1.4779	0.069719
CYTH4	ENSG00000100055	22	37678068	37711382	97	14	20623	1.4779	0.069721
DNAH3	ENSG00000158486	16	20944433	21170762	575	34	20623	1.4774	0.069783
SMARCC2	ENSG00000139613	12	56556767	56583351	16	6	20623	1.4772	0.069815
RSPH1	ENSG00000160188	21	43892596	43916464	63	16	20623	1.477	0.069831
MYPOP	ENSG00000176182	19	46393278	46405862	46	9	20623	1.4768	0.069868
CYTH1	ENSG00000108669	17	76670130	76778379	221	17	20623	1.4765	0.069903
DNAJC16	ENSG00000116138	1	15853308	15918874	213	13	20623	1.4765	0.069906
TLR5	ENSG00000187554	1	223282748	223316624	106	10	20623	1.4765	0.06991
DUSP1	ENSG00000120129	5	172195093	172198198	7	2	20623	1.4764	0.069921
SLC22A9	ENSG00000149742	11	63137261	63177766	116	20	20623	1.476	0.069974
ZBTB39	ENSG00000166860	12	57392618	57400230	13	5	20623	1.4758	0.069999
FUT5	ENSG00000130383	19	5865837	5903798	186	21	20623	1.4758	0.070001
FILIP1L	ENSG00000168386	3	99548985	99833357	362	22	20623	1.4758	0.070005
MTUS1	ENSG00000129422	8	17501304	17658426	908	59	20623	1.4747	0.070145
HNRNPK	ENSG00000165119	9	86582998	86595569	19	6	20623	1.4741	0.070223
RDH14	ENSG00000240857	2	18735989	18741946	12	6	20623	1.474	0.070239
SLC6A15	ENSG00000072041	12	85253492	85307394	71	11	20623	1.4738	0.070264
CA14	ENSG00000118298	1	150229554	150237478	6	3	20623	1.4738	0.070274
ATPSCKMT	ENSG00000150756	5	10226442	10250009	133	23	20623	1.4737	0.070281
PRSS35	ENSG00000146250	6	84222194	84235423	34	5	20623	1.4737	0.070283
ITGA2B	ENSG00000005961	17	42449548	42466873	18	4	20623	1.4737	0.070286
NSMAF	ENSG00000035681	8	59496063	59572403	184	19	20623	1.4735	0.070305
MAP1B	ENSG00000131711	5	71403061	71505395	211	43	20623	1.4733	0.070336
ALDH18A1	ENSG00000059573	10	97365696	97416463	181	21	20623	1.4729	0.070395
PCNX3	ENSG00000197136	11	65383244	65404910	28	9	20623	1.4725	0.070444
UBE2D2	ENSG00000131508	5	138906016	139008018	184	17	20623	1.4724	0.070454
ZNF227	ENSG00000131115	19	44711700	44741421	34	6	20623	1.4723	0.070473
DDX54	ENSG00000123064	12	113594979	113623284	45	4	20623	1.472	0.070506
CD2AP	ENSG00000198087	6	47445525	47594999	329	12	20623	1.4719	0.070518
RAB43	ENSG00000172780	3	128806412	128841644	35	7	20623	1.4709	0.070654
PLA2G5	ENSG00000127472	1	20354672	20417683	204	24	20623	1.4702	0.070755
DSTN	ENSG00000125868	20	17550508	17590564	91	11	20623	1.4701	0.070768
BLZF1	ENSG00000117475	1	169337208	169365778	85	12	20623	1.4695	0.070847
CST5	ENSG00000170367	20	23856572	23860387	16	3	20623	1.4693	0.070877
RPL4	ENSG00000174444	15	66790355	66816870	83	13	20623	1.469	0.070912
BIK	ENSG00000100290	22	43506754	43525718	55	10	20623	1.4688	0.07094
TEX22	ENSG00000226174	14	105864916	105916443	29	9	20623	1.4687	0.070961
TESMIN	ENSG00000132749	11	68474908	68519032	71	7	20623	1.4685	0.07099
ZNF774	ENSG00000196391	15	90895477	90909324	43	6	20623	1.4683	0.071009
GPS2	ENSG00000132522	17	7214643	7218883	9	4	20623	1.4682	0.071029
H6PD	ENSG00000049239	1	9294834	9331396	99	18	20623	1.468	0.071046
MAT2B	ENSG00000038274	5	162930120	162946342	36	7	20623	1.4679	0.071065
DENND2B	ENSG00000166444	11	8714898	8932498	578	28	20623	1.4677	0.071096
SCAF4	ENSG00000156304	21	33043346	33104388	125	15	20623	1.4676	0.071103
DDIT3	ENSG00000175197	12	57910371	57914300	3	1	20623	1.4671	0.071176
APH1B	ENSG00000138613	15	63568217	63601325	74	15	20623	1.4669	0.071202
PPP3CA	ENSG00000138814	4	101944566	102269435	718	43	20623	1.466	0.071325
C3orf84	ENSG00000236980	3	49215065	49229291	21	5	20623	1.4657	0.07137
LTB4R	ENSG00000213903	14	24780656	24787242	9	3	20623	1.4647	0.0715
OR2AG2	ENSG00000188124	11	6789218	6790286	5	3	20623	1.4647	0.071505
ATG4B	ENSG00000168397	2	242576628	242613272	55	11	20623	1.4644	0.071539
LAMA4	ENSG00000112769	6	112429963	112576141	379	37	20623	1.4643	0.071559
SNTN	ENSG00000188817	3	63638344	63664696	117	13	20623	1.4643	0.071563
WDR89	ENSG00000140006	14	64063757	64108579	98	8	20623	1.4629	0.071751
LY6G6C	ENSG00000204421	6	31686425	31689622	1	1	20623	1.4626	0.07179
GAB1	ENSG00000109458	4	144257915	144395721	268	26	20623	1.4625	0.071805
FOXN3	ENSG00000053254	14	89591215	90085493	1355	140	20623	1.4619	0.071883
CSNK1D	ENSG00000141551	17	80196899	80231607	28	14	20623	1.4614	0.071951
POM121L2	ENSG00000158553	6	27253682	27279949	99	18	20623	1.4613	0.071965
TTYH1	ENSG00000167614	19	54926393	54948080	82	16	20623	1.4613	0.071972
UBA6	ENSG00000033178	4	68478370	68566897	277	12	20623	1.4606	0.072062
TOE1	ENSG00000132773	1	45805342	45809647	5	3	20623	1.4602	0.072113
RCE1	ENSG00000173653	11	66610306	66614017	5	3	20623	1.4602	0.072123
GALK2	ENSG00000156958	15	49447853	49660066	589	18	20623	1.46	0.072143
DEFB112	ENSG00000180872	6	50011288	50016364	16	5	20623	1.4598	0.072169
MEDAG	ENSG00000102802	13	31480328	31499709	52	12	20623	1.4597	0.07218
VAV3	ENSG00000134215	1	108113782	108507766	1289	72	20623	1.4597	0.072183
TNRC6A	ENSG00000090905	16	24741016	24838953	186	21	20623	1.4593	0.072239
MTNR1B	ENSG00000134640	11	92702886	92718232	38	6	20623	1.4593	0.072244
A1CF	ENSG00000148584	10	52559169	52645435	121	21	20623	1.459	0.07228
EZH1	ENSG00000108799	17	40852293	40897071	38	5	20623	1.459	0.072283
DNAH9	ENSG00000007174	17	11501748	11873065	941	82	20623	1.4589	0.072291
CD3D	ENSG00000167286	11	118209669	118213459	6	2	20623	1.4586	0.07234
RAB11FIP4	ENSG00000131242	17	29718642	29865236	408	49	20623	1.4582	0.072395
RAP1A	ENSG00000116473	1	112084840	112259313	516	36	20623	1.4578	0.072454
GPR137	ENSG00000173264	11	64037534	64056972	25	10	20623	1.4575	0.072489
LANCL1	ENSG00000115365	2	211295973	211342376	108	9	20623	1.457	0.07256
WDR1	ENSG00000071127	4	10075963	10118573	158	14	20623	1.4564	0.072637
SSNA1	ENSG00000176101	9	140083099	140084822	4	1	20623	1.4564	0.07264
PRR14	ENSG00000156858	16	30662038	30667761	3	2	20623	1.4558	0.072719
COLEC11	ENSG00000118004	2	3642426	3692048	195	19	20623	1.4556	0.072745
KHDC4	ENSG00000132680	1	155882834	155904191	23	4	20623	1.4546	0.072897
GFPT2	ENSG00000131459	5	179727690	179780387	249	28	20623	1.4545	0.072902
THAP10	ENSG00000129028	15	71173681	71185124	10	5	20623	1.4532	0.073078
METTL2A	ENSG00000087995	17	60501228	60527454	25	7	20623	1.453	0.073108
ARL5C	ENSG00000141748	17	37313147	37323737	50	10	20623	1.453	0.073117
SIN3A	ENSG00000169375	15	75661720	75748183	87	9	20623	1.4521	0.073241
DUSP6	ENSG00000139318	12	89741009	89747048	28	5	20623	1.4518	0.07328
FZR1	ENSG00000105325	19	3506271	3538328	69	8	20623	1.4499	0.073536
CCDC92	ENSG00000119242	12	124403207	124457378	115	9	20623	1.449	0.073662
GRIK3	ENSG00000163873	1	37261128	37499730	442	48	20623	1.449	0.073669
TREH	ENSG00000118094	11	118528026	118550399	46	5	20623	1.4488	0.073693
H1-1	ENSG00000124610	6	26017260	26018040	4	2	20623	1.4484	0.073749
IFI44	ENSG00000137965	1	79115481	79129763	22	5	20623	1.4483	0.073764
NDUFA2	ENSG00000131495	5	140018325	140027370	19	4	20623	1.4483	0.073766
NCAM1	ENSG00000149294	11	112831997	113149158	914	55	20623	1.4481	0.073791
PIK3CA	ENSG00000121879	3	178865902	178957881	216	21	20623	1.4478	0.07384
IQCD	ENSG00000166578	12	113633246	113658899	49	4	20623	1.4476	0.073863
PPP6R2	ENSG00000100239	22	50781733	50883514	356	25	20623	1.4476	0.073865
BTG2	ENSG00000159388	1	203274619	203278730	7	3	20623	1.4474	0.073894
U2AF1	ENSG00000160201	21	44513066	44527697	25	3	20623	1.4473	0.073905
AFMID	ENSG00000183077	17	76183398	76203782	114	23	20623	1.4473	0.073905
ASCL5	ENSG00000232237	1	201083081	201096312	36	8	20623	1.4473	0.073912
ATP1A1	ENSG00000163399	1	116915290	116952883	60	5	20623	1.4472	0.073915
THOC7	ENSG00000163634	3	63819546	63849579	44	12	20623	1.4471	0.073939
MT1F	ENSG00000198417	16	56691606	56694610	8	4	20623	1.4468	0.073972
KIF27	ENSG00000165115	9	86451613	86536342	156	11	20623	1.4459	0.074102
AQP12A	ENSG00000184945	2	241631262	241637900	8	4	20623	1.4457	0.074137
LAPTM5	ENSG00000162511	1	31205316	31230667	55	15	20623	1.445	0.074231
YIPF3	ENSG00000137207	6	43479565	43484728	11	4	20623	1.4445	0.074292
TGFA	ENSG00000163235	2	70674412	70781325	337	38	20623	1.4444	0.074307
MALL	ENSG00000144063	2	110841447	110874143	40	9	20623	1.4436	0.074423
CAPN7	ENSG00000131375	3	15247659	15294425	41	12	20623	1.4432	0.074477
SH3BGR	ENSG00000185437	21	40817781	40887433	255	17	20623	1.443	0.074505
RAD51D	ENSG00000185379	17	33426811	33448541	30	10	20623	1.4419	0.074667
GTF2F1	ENSG00000125651	19	6379580	6393992	49	7	20623	1.4417	0.074687
INKA2	ENSG00000197852	1	112223252	112298446	246	33	20623	1.4414	0.074732
HGSNAT	ENSG00000165102	8	42995556	43057998	62	12	20623	1.4407	0.074833
GPR149	ENSG00000174948	3	154055461	154147504	236	25	20623	1.4404	0.074878
FLAD1	ENSG00000160688	1	154955814	154965587	16	3	20623	1.4401	0.074916
[truncated: 14,592 more rows]

## Sheet: Table S8
Table S8. KEGG analysis of early-onset vitiligo.
Pathway	out (586)	All (8372)	Pvalue	Qvalue	Pathway ID	Genes
Type I diabetes mellitus	19	48	1.44769e-10	4.96557e-08	ko04940	ENSG00000003147;ENSG00000100453;ENSG00000117560;ENSG00000121594;ENSG00000155093;ENSG00000179344;ENSG00000196126;ENSG00000196735;ENSG00000198502;ENSG00000204257;ENSG00000204287;ENSG00000204525;ENSG00000204632;ENSG00000204642;ENSG00000206503;ENSG00000232629;ENSG00000234745;ENSG00000237541;ENSG00000241106
Graft-versus-host disease	17	43	1.40068e-09	2.40216e-07	ko05332	ENSG00000100453;ENSG00000117560;ENSG00000121594;ENSG00000179344;ENSG00000196126;ENSG00000196735;ENSG00000198502;ENSG00000204257;ENSG00000204287;ENSG00000204525;ENSG00000204632;ENSG00000204642;ENSG00000206503;ENSG00000232629;ENSG00000234745;ENSG00000237541;ENSG00000241106
Antigen processing and presentation	21	77	3.80207e-08	4.34703e-06	ko04612	ENSG00000010610;ENSG00000179218;ENSG00000179344;ENSG00000196126;ENSG00000196735;ENSG00000198502;ENSG00000204257;ENSG00000204267;ENSG00000204287;ENSG00000204388;ENSG00000204389;ENSG00000204390;ENSG00000204525;ENSG00000204632;ENSG00000204642;ENSG00000206503;ENSG00000216490;ENSG00000232629;ENSG00000234745;ENSG00000237541;ENSG00000241106
Th17 cell differentiation	22	114	1.06405e-05	0.00091242	ko04659	ENSG00000010610;ENSG00000100385;ENSG00000102882;ENSG00000103522;ENSG00000105397;ENSG00000107485;ENSG00000115085;ENSG00000120910;ENSG00000131759;ENSG00000134460;ENSG00000173757;ENSG00000179344;ENSG00000196083;ENSG00000196126;ENSG00000196735;ENSG00000198502;ENSG00000204231;ENSG00000204257;ENSG00000204287;ENSG00000232629;ENSG00000237541;ENSG00000241106
Cell adhesion molecules	26	153	1.90155e-05	0.00130446	ko04514	ENSG00000005844;ENSG00000010610;ENSG00000066405;ENSG00000076662;ENSG00000081237;ENSG00000090863;ENSG00000091129;ENSG00000121594;ENSG00000150637;ENSG00000162706;ENSG00000164007;ENSG00000179344;ENSG00000179776;ENSG00000196126;ENSG00000196735;ENSG00000198502;ENSG00000204257;ENSG00000204287;ENSG00000204525;ENSG00000204632;ENSG00000204642;ENSG00000206503;ENSG00000232629;ENSG00000234745;ENSG00000237541…
Th1 and Th2 cell differentiation	19	98	3.94725e-05	0.00225651	ko04658	ENSG00000010610;ENSG00000100385;ENSG00000102882;ENSG00000105397;ENSG00000107485;ENSG00000115085;ENSG00000120910;ENSG00000134460;ENSG00000138378;ENSG00000173757;ENSG00000179344;ENSG00000196126;ENSG00000196735;ENSG00000198502;ENSG00000204257;ENSG00000204287;ENSG00000232629;ENSG00000237541;ENSG00000241106
Human T-cell leukemia virus 1 infection	33	232	6.76158e-05	0.00331317	ko05166	ENSG00000005844;ENSG00000007968;ENSG00000010610;ENSG00000067182;ENSG00000100385;ENSG00000102882;ENSG00000112592;ENSG00000120910;ENSG00000122877;ENSG00000123374;ENSG00000128272;ENSG00000132522;ENSG00000134460;ENSG00000142875;ENSG00000162104;ENSG00000171914;ENSG00000173757;ENSG00000179218;ENSG00000179344;ENSG00000196126;ENSG00000196735;ENSG00000198502;ENSG00000204257;ENSG00000204287;ENSG00000204525…
Phagosome	31	230	0.000300626	0.0128894	ko04145	ENSG00000033627;ENSG00000108774;ENSG00000111540;ENSG00000117758;ENSG00000132432;ENSG00000136238;ENSG00000136888;ENSG00000144635;ENSG00000155097;ENSG00000158270;ENSG00000179218;ENSG00000179344;ENSG00000184009;ENSG00000196126;ENSG00000196230;ENSG00000196735;ENSG00000198502;ENSG00000204257;ENSG00000204267;ENSG00000204287;ENSG00000204525;ENSG00000204632;ENSG00000204642;ENSG00000206503;ENSG00000213760…
Inflammatory bowel disease	13	71	0.00113227	0.043152	ko05321	ENSG00000103522;ENSG00000107485;ENSG00000138378;ENSG00000150782;ENSG00000179344;ENSG00000196126;ENSG00000196735;ENSG00000198502;ENSG00000204257;ENSG00000204287;ENSG00000232629;ENSG00000237541;ENSG00000241106
Allograft rejection	17	111	0.0017248	0.0591607	ko05330	ENSG00000100453;ENSG00000117560;ENSG00000121594;ENSG00000179344;ENSG00000196126;ENSG00000196735;ENSG00000198502;ENSG00000204257;ENSG00000204287;ENSG00000204525;ENSG00000204632;ENSG00000204642;ENSG00000206503;ENSG00000232629;ENSG00000234745;ENSG00000237541;ENSG00000241106
Viral myocarditis	19	133	0.00219023	0.0661194	ko05416	ENSG00000005844;ENSG00000010810;ENSG00000121594;ENSG00000136238;ENSG00000179344;ENSG00000184009;ENSG00000196126;ENSG00000196735;ENSG00000198502;ENSG00000204257;ENSG00000204287;ENSG00000204525;ENSG00000204632;ENSG00000204642;ENSG00000206503;ENSG00000232629;ENSG00000234745;ENSG00000237541;ENSG00000241106
Toxoplasmosis	17	114	0.00231321	0.0661194	ko05145	ENSG00000067182;ENSG00000102882;ENSG00000105397;ENSG00000108984;ENSG00000179344;ENSG00000196126;ENSG00000196735;ENSG00000198001;ENSG00000198502;ENSG00000204257;ENSG00000204287;ENSG00000204388;ENSG00000204389;ENSG00000204390;ENSG00000232629;ENSG00000237541;ENSG00000241106
Influenza A	23	177	0.00283245	0.0747332	ko05164	ENSG00000030110;ENSG00000067182;ENSG00000101146;ENSG00000102882;ENSG00000105397;ENSG00000105810;ENSG00000117560;ENSG00000121060;ENSG00000126456;ENSG00000150782;ENSG00000179344;ENSG00000184009;ENSG00000185236;ENSG00000196126;ENSG00000196735;ENSG00000196911;ENSG00000198001;ENSG00000198502;ENSG00000204257;ENSG00000204287;ENSG00000232629;ENSG00000237541;ENSG00000241106
Viral carcinogenesis	26	210	0.00307863	0.0754265	ko05203	ENSG00000030110;ENSG00000082512;ENSG00000102882;ENSG00000105810;ENSG00000112592;ENSG00000122877;ENSG00000123374;ENSG00000126456;ENSG00000127481;ENSG00000128272;ENSG00000136238;ENSG00000142875;ENSG00000158373;ENSG00000158406;ENSG00000173757;ENSG00000185130;ENSG00000197157;ENSG00000204525;ENSG00000204632;ENSG00000204642;ENSG00000206503;ENSG00000213676;ENSG00000213780;ENSG00000233822;ENSG00000234745…
Sulfur metabolism	4	11	0.00527107	0.120532	ko00920	ENSG00000128309;ENSG00000139531;ENSG00000143416;ENSG00000162813
Autoimmune thyroid disease	17	126	0.00658597	0.141187	ko05320	ENSG00000100453;ENSG00000117560;ENSG00000121594;ENSG00000179344;ENSG00000196126;ENSG00000196735;ENSG00000198502;ENSG00000204257;ENSG00000204287;ENSG00000204525;ENSG00000204632;ENSG00000204642;ENSG00000206503;ENSG00000232629;ENSG00000234745;ENSG00000237541;ENSG00000241106
Epstein-Barr virus infection	31	280	0.00712638	0.143785	ko05169	ENSG00000005844;ENSG00000007968;ENSG00000030110;ENSG00000082512;ENSG00000105397;ENSG00000105810;ENSG00000108984;ENSG00000118503;ENSG00000123374;ENSG00000126456;ENSG00000136238;ENSG00000138185;ENSG00000164576;ENSG00000179218;ENSG00000179344;ENSG00000187608;ENSG00000196126;ENSG00000196735;ENSG00000198001;ENSG00000198502;ENSG00000204257;ENSG00000204267;ENSG00000204287;ENSG00000204525;ENSG00000204632…
Vibrio cholerae infection	9	51	0.00814661	0.152155	ko05110	ENSG00000033627;ENSG00000104067;ENSG00000132432;ENSG00000136888;ENSG00000142875;ENSG00000155097;ENSG00000162104;ENSG00000184009;ENSG00000213760
2-Oxocarboxylic acid metabolism	5	19	0.00842839	0.152155	ko01210	ENSG00000100412;ENSG00000105552;ENSG00000114786;ENSG00000166123;ENSG00000243989
Hippo signaling pathway - fly	10	64	0.012775	0.219092	ko04391	ENSG00000107551;ENSG00000121297;ENSG00000131023;ENSG00000142599;ENSG00000148204;ENSG00000156475;ENSG00000173542;ENSG00000175470;ENSG00000178184;ENSG00000184009
Protein processing in endoplasmic reticulum	20	171	0.0159625	0.26072	ko04141	ENSG00000014216;ENSG00000030110;ENSG00000089248;ENSG00000103266;ENSG00000109332;ENSG00000115275;ENSG00000128272;ENSG00000132432;ENSG00000138073;ENSG00000140506;ENSG00000144224;ENSG00000173960;ENSG00000179218;ENSG00000198162;ENSG00000204308;ENSG00000204388;ENSG00000204389;ENSG00000204390;ENSG00000204403;ENSG00000213676
Spliceosome	17	139	0.0168309	0.262409	ko03040	ENSG00000021776;ENSG00000051596;ENSG00000099783;ENSG00000099995;ENSG00000100138;ENSG00000100410;ENSG00000117360;ENSG00000130332;ENSG00000161547;ENSG00000167088;ENSG00000198563;ENSG00000204388;ENSG00000204389;ENSG00000204390;ENSG00000204392;ENSG00000240682;ENSG00000261796
Glyoxylate and dicarboxylate metabolism	6	32	0.0217526	0.3156	ko00630	ENSG00000100412;ENSG00000131069;ENSG00000137106;ENSG00000172482;ENSG00000183077;ENSG00000241935
Human cytomegalovirus infection	25	234	0.0220828	0.3156	ko05163	ENSG00000007968;ENSG00000030110;ENSG00000067182;ENSG00000082512;ENSG00000102882;ENSG00000105810;ENSG00000108984;ENSG00000117560;ENSG00000120899;ENSG00000120910;ENSG00000126456;ENSG00000128272;ENSG00000132694;ENSG00000136238;ENSG00000142875;ENSG00000162104;ENSG00000179218;ENSG00000182621;ENSG00000204267;ENSG00000204525;ENSG00000204632;ENSG00000204642;ENSG00000206503;ENSG00000213676;ENSG00000234745
Arginine biosynthesis	5	24	0.0230745	0.316582	ko00220	ENSG00000114786;ENSG00000115419;ENSG00000135423;ENSG00000166123;ENSG00000243989
Gap junction	12	93	0.0282023	0.35885	ko04540	ENSG00000102468;ENSG00000102882;ENSG00000104067;ENSG00000141551;ENSG00000142875;ENSG00000162104;ENSG00000168959;ENSG00000169967;ENSG00000182621;ENSG00000196230;ENSG00000258839;ENSG00000258947
Endocytosis	27	263	0.0282477	0.35885	ko04144	ENSG00000069329;ENSG00000100385;ENSG00000108774;ENSG00000111540;ENSG00000115145;ENSG00000129515;ENSG00000130724;ENSG00000131165;ENSG00000134460;ENSG00000136631;ENSG00000142273;ENSG00000146005;ENSG00000167461;ENSG00000171475;ENSG00000172803;ENSG00000176428;ENSG00000178184;ENSG00000185236;ENSG00000204388;ENSG00000204389;ENSG00000204390;ENSG00000204525;ENSG00000204632;ENSG00000204642;ENSG00000205302…
Basal cell carcinoma	9	64	0.0330651	0.405047	ko05217	ENSG00000030110;ENSG00000103126;ENSG00000107882;ENSG00000108379;ENSG00000128602;ENSG00000138795;ENSG00000158955;ENSG00000164930;ENSG00000185920
Steroid hormone biosynthesis	9	65	0.0360995	0.422607	ko00140	ENSG00000025423;ENSG00000088002;ENSG00000135220;ENSG00000140505;ENSG00000145545;ENSG00000148795;ENSG00000172817;ENSG00000204228;ENSG00000231852
Nicotinate and nicotinamide metabolism	6	36	0.0369627	0.422607	ko00760	ENSG00000076685;ENSG00000105835;ENSG00000106733;ENSG00000116981;ENSG00000166741;ENSG00000198805
Vasopressin-regulated water reabsorption	7	46	0.0392349	0.434116	ko04962	ENSG00000103496;ENSG00000108774;ENSG00000111540;ENSG00000142875;ENSG00000144635;ENSG00000162104;ENSG00000185236
Hedgehog signaling pathway	8	57	0.0435812	0.467136	ko04340	ENSG00000081479;ENSG00000107882;ENSG00000128602;ENSG00000141551;ENSG00000142875;ENSG00000169118;ENSG00000185920;ENSG00000203965
Fatty acid metabolism	8	59	0.0518447	0.538871	ko01212	ENSG00000099194;ENSG00000149485;ENSG00000151093;ENSG00000169169;ENSG00000169710;ENSG00000204228;ENSG00000221988;ENSG00000258388
Human papillomavirus infection	32	343	0.0570668	0.575704	ko05165	ENSG00000030110;ENSG00000033627;ENSG00000067182;ENSG00000102882;ENSG00000103126;ENSG00000105397;ENSG00000105810;ENSG00000108379;ENSG00000112592;ENSG00000112640;ENSG00000117560;ENSG00000123374;ENSG00000126456;ENSG00000127481;ENSG00000136888;ENSG00000142875;ENSG00000155097;ENSG00000156475;ENSG00000158955;ENSG00000164930;ENSG00000168477;ENSG00000169733;ENSG00000175470;ENSG00000178184;ENSG00000187608…
Kaposi sarcoma-associated herpesvirus infection	20	199	0.0640598	0.627786	ko05167	ENSG00000007968;ENSG00000030110;ENSG00000067182;ENSG00000101460;ENSG00000102882;ENSG00000105397;ENSG00000105810;ENSG00000108984;ENSG00000120910;ENSG00000124126;ENSG00000126456;ENSG00000136238;ENSG00000138795;ENSG00000204516;ENSG00000204520;ENSG00000204525;ENSG00000204632;ENSG00000204642;ENSG00000206503;ENSG00000234745
Cholesterol metabolism	7	52	0.0687142	0.650825	ko04979	ENSG00000057252;ENSG00000081479;ENSG00000101558;ENSG00000101670;ENSG00000130203;ENSG00000130208;ENSG00000131748
Various types of N-glycan biosynthesis	6	42	0.0702056	0.650825	ko00513	ENSG00000049860;ENSG00000182272;ENSG00000196547;ENSG00000198162;ENSG00000205301;ENSG00000253710
Adherens junction	9	74	0.0721689	0.65142	ko04520	ENSG00000010810;ENSG00000035403;ENSG00000102882;ENSG00000104067;ENSG00000136238;ENSG00000138795;ENSG00000140575;ENSG00000184009;ENSG00000196396
Rheumatoid arthritis	17	167	0.0756542	0.665369	ko05323	ENSG00000005844;ENSG00000033627;ENSG00000121594;ENSG00000136888;ENSG00000141655;ENSG00000150782;ENSG00000155097;ENSG00000179344;ENSG00000196126;ENSG00000196735;ENSG00000198502;ENSG00000204257;ENSG00000204287;ENSG00000213760;ENSG00000232629;ENSG00000237541;ENSG00000241106
D-Amino acid metabolism	2	7	0.0811932	0.689543	ko00470	ENSG00000115419;ENSG00000135423
Parathyroid hormone synthesis, secretion and action	12	110	0.0824235	0.689543	ko04928	ENSG00000065989;ENSG00000102882;ENSG00000107485;ENSG00000128272;ENSG00000130522;ENSG00000132694;ENSG00000142875;ENSG00000156103;ENSG00000162104;ENSG00000182621;ENSG00000204231;ENSG00000213676
Hedgehog signaling pathway - fly	5	34	0.0855695	0.698817	ko04341	ENSG00000107882;ENSG00000128602;ENSG00000142875;ENSG00000169118;ENSG00000185920
Hippo signaling pathway	16	159	0.0897718	0.714746	ko04390	ENSG00000103126;ENSG00000106366;ENSG00000108379;ENSG00000131023;ENSG00000138795;ENSG00000139926;ENSG00000141551;ENSG00000143514;ENSG00000148204;ENSG00000156475;ENSG00000158955;ENSG00000164930;ENSG00000173542;ENSG00000175470;ENSG00000178184;ENSG00000184009
Tryptophan metabolism	6	45	0.0916875	0.714746	ko00380	ENSG00000105607;ENSG00000111275;ENSG00000140505;ENSG00000153086;ENSG00000183077;ENSG00000188676
Cushing syndrome	16	161	0.0976204	0.726542	ko04934	ENSG00000007968;ENSG00000102882;ENSG00000103126;ENSG00000105810;ENSG00000108379;ENSG00000123374;ENSG00000128272;ENSG00000138795;ENSG00000142875;ENSG00000148795;ENSG00000158955;ENSG00000162104;ENSG00000164930;ENSG00000182621;ENSG00000213676;ENSG00000231852
Dopaminergic synapse	14	137	0.0977745	0.726542	ko04728	ENSG00000112640;ENSG00000120910;ENSG00000128272;ENSG00000130643;ENSG00000134852;ENSG00000142875;ENSG00000144285;ENSG00000155511;ENSG00000156475;ENSG00000162728;ENSG00000165646;ENSG00000175470;ENSG00000182621;ENSG00000213676
Aminoacyl-tRNA biosynthesis	6	46	0.0995554	0.726542	ko00970	ENSG00000067704;ENSG00000104835;ENSG00000137411;ENSG00000143374;ENSG00000179115;ENSG00000204394
Glycosylphosphatidylinositol (GPI)-anchor biosynthesis	4	26	0.104469	0.746517	ko00563	ENSG00000007541;ENSG00000101464;ENSG00000108474;ENSG00000142892
Apoptosis	14	140	0.111494	0.773802	ko04210	ENSG00000003402;ENSG00000014216;ENSG00000030110;ENSG00000067182;ENSG00000100368;ENSG00000100453;ENSG00000102882;ENSG00000103811;ENSG00000109861;ENSG00000117560;ENSG00000128272;ENSG00000135116;ENSG00000184009;ENSG00000204403
Metabolic pathways	123	1591	0.112799	0.773802	ko01100	ENSG00000001561;ENSG00000005187;ENSG00000007541;ENSG00000008513;ENSG00000014919;ENSG00000025423;ENSG00000033627;ENSG00000043514;ENSG00000049860;ENSG00000062282;ENSG00000065989;ENSG00000076685;ENSG00000077498;ENSG00000078237;ENSG00000079459;ENSG00000088002;ENSG00000088035;ENSG00000099194;ENSG00000099377;ENSG00000099381;ENSG00000100412;ENSG00000100417;ENSG00000100983;ENSG00000101464;ENSG00000101670…
Collecting duct acid secretion	4	27	0.116219	0.781631	ko04966	ENSG00000033627;ENSG00000136888;ENSG00000155097;ENSG00000213760
Cocaine addiction	6	49	0.125197	0.806419	ko05030	ENSG00000128272;ENSG00000142875;ENSG00000165646;ENSG00000176697;ENSG00000198822;ENSG00000213676
Sulfur relay system	2	9	0.126958	0.806419	ko04122	ENSG00000128309;ENSG00000244005
Circadian rhythm - fly	2	9	0.126958	0.806419	ko04711	ENSG00000134852;ENSG00000204842
Hippo signaling pathway - multiple species	4	29	0.141329	0.880184	ko04392	ENSG00000107551;ENSG00000131023;ENSG00000139926;ENSG00000173542
Fatty acid biosynthesis	3	19	0.143704	0.880184	ko00061	ENSG00000151093;ENSG00000169710;ENSG00000204228
Chagas disease	11	110	0.146273	0.880205	ko05142	ENSG00000003402;ENSG00000067182;ENSG00000102882;ENSG00000106366;ENSG00000117560;ENSG00000156475;ENSG00000168398;ENSG00000175470;ENSG00000179218;ENSG00000182621;ENSG00000198001
Human immunodeficiency virus 1 infection	20	223	0.150391	0.886589	ko05170	ENSG00000010610;ENSG00000030110;ENSG00000067182;ENSG00000082512;ENSG00000102882;ENSG00000108984;ENSG00000117560;ENSG00000120899;ENSG00000120910;ENSG00000126456;ENSG00000136238;ENSG00000166266;ENSG00000179218;ENSG00000198001;ENSG00000204267;ENSG00000204525;ENSG00000204632;ENSG00000204642;ENSG00000206503;ENSG00000234745
Measles	14	149	0.1591	0.886589	ko05162	ENSG00000030110;ENSG00000100385;ENSG00000105397;ENSG00000105810;ENSG00000117560;ENSG00000118503;ENSG00000123374;ENSG00000126456;ENSG00000134460;ENSG00000173757;ENSG00000198001;ENSG00000204388;ENSG00000204389;ENSG00000204390
Cysteine and methionine metabolism	6	53	0.163806	0.886589	ko00270	ENSG00000100983;ENSG00000105552;ENSG00000111716;ENSG00000119772;ENSG00000128309;ENSG00000149089
N-Glycan biosynthesis	6	53	0.163806	0.886589	ko00510	ENSG00000088035;ENSG00000115275;ENSG00000196547;ENSG00000198162;ENSG00000205301;ENSG00000253710
Salmonella infection	23	266	0.170426	0.886589	ko05132	ENSG00000030110;ENSG00000061676;ENSG00000067182;ENSG00000081237;ENSG00000102882;ENSG00000108518;ENSG00000108774;ENSG00000108984;ENSG00000111540;ENSG00000112685;ENSG00000133056;ENSG00000136238;ENSG00000138107;ENSG00000138795;ENSG00000144635;ENSG00000150782;ENSG00000163820;ENSG00000168404;ENSG00000184009;ENSG00000196230;ENSG00000198001;ENSG00000258839;ENSG00000258947
Fanconi anemia pathway	6	54	0.174175	0.886589	ko03460	ENSG00000012048;ENSG00000083093;ENSG00000136492;ENSG00000144554;ENSG00000172732;ENSG00000187741
Endocrine and other factor-regulated calcium reabsorption	6	54	0.174175	0.886589	ko04961	ENSG00000118160;ENSG00000142875;ENSG00000162104;ENSG00000167748;ENSG00000168398;ENSG00000182621
Amyotrophic lateral sclerosis	32	385	0.174842	0.886589	ko05014	ENSG00000067182;ENSG00000101146;ENSG00000101460;ENSG00000105877;ENSG00000108518;ENSG00000108984;ENSG00000110955;ENSG00000117118;ENSG00000119421;ENSG00000120253;ENSG00000120910;ENSG00000125450;ENSG00000128272;ENSG00000130204;ENSG00000135390;ENSG00000136238;ENSG00000138107;ENSG00000155511;ENSG00000158882;ENSG00000159377;ENSG00000163002;ENSG00000163879;ENSG00000167461;ENSG00000168653;ENSG00000178127…
Cortisol synthesis and secretion	7	66	0.176988	0.886589	ko04927	ENSG00000128272;ENSG00000142875;ENSG00000148795;ENSG00000162104;ENSG00000182621;ENSG00000213676;ENSG00000231852
Synaptic vesicle cycle	8	78	0.177656	0.886589	ko04721	ENSG00000033627;ENSG00000079841;ENSG00000099365;ENSG00000106089;ENSG00000136888;ENSG00000155097;ENSG00000165646;ENSG00000213760
Gastric acid secretion	8	78	0.177656	0.886589	ko04971	ENSG00000100433;ENSG00000140795;ENSG00000142875;ENSG00000147606;ENSG00000162104;ENSG00000177807;ENSG00000182621;ENSG00000184009
Citrate cycle (TCA cycle)	4	32	0.182513	0.886589	ko00020	ENSG00000100412;ENSG00000117118;ENSG00000124253;ENSG00000131473
Apoptosis - multiple species	4	32	0.182513	0.886589	ko04215	ENSG00000030110;ENSG00000064300;ENSG00000067182;ENSG00000115760
Hepatitis B	15	166	0.185165	0.886589	ko05161	ENSG00000007968;ENSG00000102882;ENSG00000105397;ENSG00000108984;ENSG00000117560;ENSG00000120899;ENSG00000122877;ENSG00000123374;ENSG00000126456;ENSG00000128272;ENSG00000138378;ENSG00000173757;ENSG00000198001;ENSG00000204403;ENSG00000213676
Lysine degradation	7	67	0.186612	0.886589	ko00310	ENSG00000099381;ENSG00000104885;ENSG00000105607;ENSG00000109685;ENSG00000111275;ENSG00000126856;ENSG00000204371
Lysosome	13	142	0.193864	0.886589	ko04142	ENSG00000033627;ENSG00000049860;ENSG00000065000;ENSG00000100083;ENSG00000103811;ENSG00000109861;ENSG00000119899;ENSG00000138760;ENSG00000157823;ENSG00000185009;ENSG00000204386;ENSG00000221988;ENSG00000258388
RNA degradation	8	80	0.195474	0.886589	ko03018	ENSG00000108515;ENSG00000110367;ENSG00000111596;ENSG00000130332;ENSG00000138035;ENSG00000183864;ENSG00000204351;ENSG00000204392
Biotin metabolism	1	3	0.195652	0.886589	ko00780	ENSG00000151093
Long-term potentiation	7	68	0.196445	0.886589	ko04720	ENSG00000102882;ENSG00000120910;ENSG00000128272;ENSG00000142875;ENSG00000155511;ENSG00000168959;ENSG00000182621
Pathways of neurodegeneration - multiple diseases	40	499	0.201918	0.89514	ko05022	ENSG00000014216;ENSG00000030110;ENSG00000067182;ENSG00000086991;ENSG00000101460;ENSG00000102882;ENSG00000103126;ENSG00000105877;ENSG00000106089;ENSG00000108379;ENSG00000108984;ENSG00000110955;ENSG00000117118;ENSG00000117560;ENSG00000119421;ENSG00000120910;ENSG00000128272;ENSG00000130204;ENSG00000135390;ENSG00000136238;ENSG00000138107;ENSG00000155511;ENSG00000158882;ENSG00000158955;ENSG00000159377…
Homologous recombination	5	45	0.204452	0.89514	ko03440	ENSG00000012048;ENSG00000083093;ENSG00000136492;ENSG00000172732;ENSG00000182185
Oxidative phosphorylation	13	145	0.214446	0.89514	ko00190	ENSG00000014919;ENSG00000033627;ENSG00000107902;ENSG00000110955;ENSG00000117118;ENSG00000119421;ENSG00000135390;ENSG00000136888;ENSG00000155097;ENSG00000168653;ENSG00000178127;ENSG00000178741;ENSG00000213760
Protein export	3	23	0.215157	0.89514	ko03060	ENSG00000132432;ENSG00000140612;ENSG00000148950
Glycolysis / Gluconeogenesis	7	70	0.216701	0.89514	ko00010	ENSG00000108515;ENSG00000111275;ENSG00000111716;ENSG00000124253;ENSG00000131069;ENSG00000149925;ENSG00000159322
Amphetamine addiction	7	70	0.216701	0.89514	ko05031	ENSG00000106089;ENSG00000120910;ENSG00000128272;ENSG00000142875;ENSG00000155511;ENSG00000165646;ENSG00000213676
Legionellosis	6	58	0.218123	0.89514	ko05134	ENSG00000099968;ENSG00000150782;ENSG00000176171;ENSG00000204388;ENSG00000204389;ENSG00000204390
Glucagon signaling pathway	10	108	0.22308	0.89514	ko04922	ENSG00000111713;ENSG00000111716;ENSG00000120910;ENSG00000124253;ENSG00000126457;ENSG00000128272;ENSG00000142875;ENSG00000149923;ENSG00000169169;ENSG00000182621
Fructose and mannose metabolism	4	35	0.227064	0.89514	ko00051	ENSG00000078237;ENSG00000100417;ENSG00000149925;ENSG00000178802
SNARE interactions in vesicular transport	4	35	0.227064	0.89514	ko04130	ENSG00000099365;ENSG00000103496;ENSG00000106089;ENSG00000254995
Epithelial cell signaling in Helicobacter pylori infection	7	71	0.227102	0.89514	ko05120	ENSG00000033627;ENSG00000103653;ENSG00000104067;ENSG00000136238;ENSG00000136888;ENSG00000155097;ENSG00000213760
Pyrimidine metabolism	6	59	0.229657	0.89514	ko00240	ENSG00000076685;ENSG00000116981;ENSG00000138185;ENSG00000141698;ENSG00000156136;ENSG00000167900
MicroRNAs in cancer	15	174	0.236244	0.898171	ko05206	ENSG00000007968;ENSG00000012048;ENSG00000030110;ENSG00000065361;ENSG00000102882;ENSG00000105810;ENSG00000108379;ENSG00000114861;ENSG00000115419;ENSG00000119772;ENSG00000135423;ENSG00000148516;ENSG00000156103;ENSG00000168477;ENSG00000204301
RNA polymerase	4	36	0.242491	0.898171	ko03020	ENSG00000099817;ENSG00000100413;ENSG00000137054;ENSG00000186141
Thyroid cancer	4	36	0.242491	0.898171	ko05216	ENSG00000030110;ENSG00000102882;ENSG00000138795;ENSG00000204231
Hepatitis C	14	162	0.243307	0.898171	ko05160	ENSG00000003402;ENSG00000007968;ENSG00000030110;ENSG00000066405;ENSG00000067182;ENSG00000102882;ENSG00000105397;ENSG00000105810;ENSG00000117560;ENSG00000123374;ENSG00000126456;ENSG00000156475;ENSG00000164007;ENSG00000175470
Apoptosis - fly	5	48	0.243528	0.898171	ko04214	ENSG00000102882;ENSG00000109381;ENSG00000115760;ENSG00000128272;ENSG00000131023
Cellular senescence	14	163	0.250425	0.900278	ko04218	ENSG00000007968;ENSG00000014216;ENSG00000102882;ENSG00000105810;ENSG00000106366;ENSG00000108984;ENSG00000113456;ENSG00000120910;ENSG00000123374;ENSG00000204525;ENSG00000204632;ENSG00000204642;ENSG00000206503;ENSG00000234745
Valine, leucine and isoleucine biosynthesis	1	4	0.251973	0.900278	ko00290	ENSG00000105552
Insect hormone biosynthesis	1	4	0.251973	0.900278	ko00981	ENSG00000111275
Pyruvate metabolism	5	49	0.256974	0.903735	ko00620	ENSG00000111275;ENSG00000111716;ENSG00000124253;ENSG00000131069;ENSG00000137106
Ubiquitin mediated proteolysis	13	151	0.25821	0.903735	ko04120	ENSG00000012048;ENSG00000044090;ENSG00000103266;ENSG00000103657;ENSG00000109332;ENSG00000115760;ENSG00000128731;ENSG00000131788;ENSG00000142273;ENSG00000143207;ENSG00000166266;ENSG00000187566;ENSG00000196470
Systemic lupus erythematosus	18	218	0.265636	0.904266	ko05322	ENSG00000121594;ENSG00000158373;ENSG00000158406;ENSG00000166278;ENSG00000167088;ENSG00000179344;ENSG00000185130;ENSG00000196126;ENSG00000196735;ENSG00000196866;ENSG00000197409;ENSG00000198502;ENSG00000204257;ENSG00000204287;ENSG00000232629;ENSG00000233822;ENSG00000237541;ENSG00000241106
AMPK signaling pathway	11	126	0.266583	0.904266	ko04152	ENSG00000066044;ENSG00000099194;ENSG00000111713;ENSG00000112640;ENSG00000124253;ENSG00000156475;ENSG00000167461;ENSG00000169169;ENSG00000169710;ENSG00000175470;ENSG00000185236
Non-small cell lung cancer	7	75	0.270271	0.904266	ko05223	ENSG00000007968;ENSG00000030110;ENSG00000077092;ENSG00000102882;ENSG00000105810;ENSG00000173757;ENSG00000204231
Melanogenesis	9	101	0.274607	0.904266	ko04916	ENSG00000077498;ENSG00000102882;ENSG00000108379;ENSG00000138795;ENSG00000142875;ENSG00000158955;ENSG00000162104;ENSG00000164930;ENSG00000182621
Necroptosis	14	167	0.279649	0.904266	ko04217	ENSG00000003402;ENSG00000014216;ENSG00000067182;ENSG00000082512;ENSG00000105397;ENSG00000117560;ENSG00000118503;ENSG00000130724;ENSG00000131165;ENSG00000138378;ENSG00000158792;ENSG00000168404;ENSG00000173757;ENSG00000196866
Estrogen signaling pathway	12	141	0.282548	0.904266	ko04915	ENSG00000102882;ENSG00000128272;ENSG00000131759;ENSG00000142875;ENSG00000162104;ENSG00000162728;ENSG00000182621;ENSG00000204388;ENSG00000204389;ENSG00000204390;ENSG00000204681;ENSG00000213676
TNF signaling pathway	10	115	0.28418	0.904266	ko04668	ENSG00000003402;ENSG00000067182;ENSG00000069399;ENSG00000082512;ENSG00000102882;ENSG00000108984;ENSG00000118503;ENSG00000128272;ENSG00000168404;ENSG00000213676
Inflammatory mediator regulation of TRP channels	9	102	0.284206	0.904266	ko04750	ENSG00000027075;ENSG00000102468;ENSG00000108984;ENSG00000142875;ENSG00000162104;ENSG00000168398;ENSG00000182621;ENSG00000196083;ENSG00000196689
Lipid and atherosclerosis	18	221	0.284955	0.904266	ko05417	ENSG00000067182;ENSG00000102882;ENSG00000108984;ENSG00000117560;ENSG00000120910;ENSG00000126456;ENSG00000128272;ENSG00000136238;ENSG00000150782;ENSG00000160179;ENSG00000160293;ENSG00000182621;ENSG00000198001;ENSG00000204231;ENSG00000204305;ENSG00000204388;ENSG00000204389;ENSG00000204390
Glycerolipid metabolism	6	64	0.289847	0.904266	ko00561	ENSG00000062282;ENSG00000101670;ENSG00000111275;ENSG00000119927;ENSG00000169692;ENSG00000204310
MAPK signaling pathway	24	303	0.292017	0.904266	ko04010	ENSG00000064300;ENSG00000065361;ENSG00000067182;ENSG00000089022;ENSG00000091436;ENSG00000102882;ENSG00000108984;ENSG00000117560;ENSG00000120910;ENSG00000128272;ENSG00000130522;ENSG00000136238;ENSG00000138834;ENSG00000142875;ENSG00000149930;ENSG00000169967;ENSG00000173327;ENSG00000176697;ENSG00000186895;ENSG00000196083;ENSG00000198001;ENSG00000204388;ENSG00000204389;ENSG00000204390
Proximal tubule bicarbonate reclamation	3	27	0.292241	0.904266	ko04964	ENSG00000115419;ENSG00000124253;ENSG00000135423
Biosynthesis of amino acids	7	77	0.292634	0.904266	ko01230	ENSG00000100412;ENSG00000105552;ENSG00000108515;ENSG00000114786;ENSG00000149925;ENSG00000166123;ENSG00000243989
Osteoclast differentiation	11	130	0.300875	0.913036	ko04380	ENSG00000010810;ENSG00000033327;ENSG00000067182;ENSG00000089012;ENSG00000102882;ENSG00000105397;ENSG00000108984;ENSG00000120910;ENSG00000130522;ENSG00000136238;ENSG00000141655
Glutamatergic synapse	10	117	0.302475	0.913036	ko04724	ENSG00000102882;ENSG00000115419;ENSG00000120910;ENSG00000135423;ENSG00000142875;ENSG00000155511;ENSG00000162104;ENSG00000168959;ENSG00000182621;ENSG00000198822
PPAR signaling pathway	7	78	0.30397	0.913036	ko03320	ENSG00000099194;ENSG00000124253;ENSG00000145384;ENSG00000167676;ENSG00000169169;ENSG00000204231;ENSG00000214456
Alanine, aspartate and glutamate metabolism	4	40	0.30612	0.913036	ko00250	ENSG00000115419;ENSG00000135423;ENSG00000166123;ENSG00000172482
Glycosphingolipid biosynthesis - globo and isoglobo series	2	16	0.309752	0.915905	ko00603	ENSG00000008513;ENSG00000049860
Asthma	9	105	0.313513	0.916779	ko05310	ENSG00000179344;ENSG00000196126;ENSG00000196735;ENSG00000198502;ENSG00000204257;ENSG00000204287;ENSG00000232629;ENSG00000237541;ENSG00000241106
Ribosome biogenesis in eukaryotes	7	79	0.315393	0.916779	ko03008	ENSG00000005189;ENSG00000100138;ENSG00000108651;ENSG00000134697;ENSG00000178718;ENSG00000242372;ENSG00000253797
Alcoholic liver disease	12	146	0.324121	0.93423	ko04936	ENSG00000067182;ENSG00000086991;ENSG00000099194;ENSG00000108984;ENSG00000111275;ENSG00000117560;ENSG00000126456;ENSG00000138795;ENSG00000166278;ENSG00000169169;ENSG00000169710;ENSG00000198001
Wnt signaling pathway	14	174	0.333176	0.95233	ko04310	ENSG00000100211;ENSG00000103126;ENSG00000104415;ENSG00000108379;ENSG00000120910;ENSG00000136238;ENSG00000138795;ENSG00000142875;ENSG00000145423;ENSG00000158955;ENSG00000162998;ENSG00000164930;ENSG00000182621;ENSG00000196470
Leukocyte transendothelial migration	10	121	0.339868	0.958534	ko04670	ENSG00000005844;ENSG00000035403;ENSG00000066405;ENSG00000113263;ENSG00000120899;ENSG00000136238;ENSG00000160293;ENSG00000164007;ENSG00000179776;ENSG00000184009
Axon guidance	15	189	0.344409	0.958534	ko04360	ENSG00000010810;ENSG00000075213;ENSG00000075223;ENSG00000102882;ENSG00000112902;ENSG00000120910;ENSG00000128602;ENSG00000136238;ENSG00000138835;ENSG00000143434;ENSG00000145147;ENSG00000178184;ENSG00000185920;ENSG00000196220;ENSG00000196935
GnRH signaling pathway	8	95	0.346875	0.958534	ko04912	ENSG00000102882;ENSG00000108984;ENSG00000120899;ENSG00000128272;ENSG00000142875;ENSG00000162104;ENSG00000169967;ENSG00000182621
Intestinal immune network for IgA production	10	122	0.349348	0.958534	ko04672	ENSG00000121594;ENSG00000179344;ENSG00000196126;ENSG00000196735;ENSG00000198502;ENSG00000204257;ENSG00000204287;ENSG00000232629;ENSG00000237541;ENSG00000241106
Caffeine metabolism	1	6	0.353077	0.958534	ko00232	ENSG00000140505
Ferroptosis	4	43	0.354909	0.958534	ko04216	ENSG00000100983;ENSG00000101460;ENSG00000104635;ENSG00000138449
Fat digestion and absorption	4	43	0.354909	0.958534	ko04975	ENSG00000062282;ENSG00000145384;ENSG00000169692;ENSG00000204310
Primary bile acid biosynthesis	2	18	0.362289	0.963294	ko00120	ENSG00000099377;ENSG00000172817
Glycosphingolipid biosynthesis - ganglio series	2	18	0.362289	0.963294	ko00604	ENSG00000008513;ENSG00000049860
Phototransduction - fly	3	31	0.370821	0.978396	ko04745	ENSG00000164535;ENSG00000182621;ENSG00000184009
Gastric cancer	12	152	0.375631	0.982245	ko05226	ENSG00000007968;ENSG00000030110;ENSG00000077092;ENSG00000102882;ENSG00000103126;ENSG00000108379;ENSG00000123374;ENSG00000138795;ENSG00000158955;ENSG00000164930;ENSG00000186895;ENSG00000204231
Sphingolipid signaling pathway	10	125	0.378007	0.982245	ko04071	ENSG00000010810;ENSG00000033327;ENSG00000067182;ENSG00000102882;ENSG00000112640;ENSG00000136238;ENSG00000156475;ENSG00000168398;ENSG00000175470;ENSG00000182621
Breast cancer	12	153	0.384326	0.989646	ko05224	ENSG00000007968;ENSG00000012048;ENSG00000030110;ENSG00000102882;ENSG00000103126;ENSG00000105810;ENSG00000108379;ENSG00000138795;ENSG00000158955;ENSG00000164930;ENSG00000186895;ENSG00000204301
Taurine and hypotaurine metabolism	2	19	0.388004	0.989646	ko00430	ENSG00000131067;ENSG00000181915
Prion disease	22	292	0.390919	0.989646	ko05020	ENSG00000010810;ENSG00000102882;ENSG00000110955;ENSG00000117118;ENSG00000119421;ENSG00000120910;ENSG00000128272;ENSG00000135390;ENSG00000136238;ENSG00000142875;ENSG00000159377;ENSG00000168653;ENSG00000178127;ENSG00000178741;ENSG00000196230;ENSG00000204388;ENSG00000204389;ENSG00000204390;ENSG00000204403;ENSG00000213676;ENSG00000258839;ENSG00000258947
Retrograde endocannabinoid signaling	12	154	0.393039	0.989646	ko04723	ENSG00000079841;ENSG00000102882;ENSG00000119421;ENSG00000142875;ENSG00000155511;ENSG00000162104;ENSG00000162728;ENSG00000164535;ENSG00000168653;ENSG00000168959;ENSG00000178127;ENSG00000182621
Herpes simplex virus 1 infection	42	574	0.403593	0.989646	ko05168	ENSG00000030110;ENSG00000067182;ENSG00000082512;ENSG00000105397;ENSG00000117010;ENSG00000117560;ENSG00000126456;ENSG00000130803;ENSG00000142528;ENSG00000142556;ENSG00000144026;ENSG00000156853;ENSG00000161547;ENSG00000170260;ENSG00000172000;ENSG00000172006;ENSG00000176293;ENSG00000179218;ENSG00000179344;ENSG00000185947;ENSG00000186300;ENSG00000188295;ENSG00000196126;ENSG00000196735;ENSG00000197008…
ABC transporters	4	46	0.403689	0.989646	ko02010	ENSG00000121270;ENSG00000140798;ENSG00000160179;ENSG00000204267
Platinum drug resistance	6	73	0.403937	0.989646	ko01524	ENSG00000012048;ENSG00000030110;ENSG00000102882;ENSG00000116062;ENSG00000117560;ENSG00000131747
Mitophagy - animal	6	73	0.403937	0.989646	ko04137	ENSG00000099968;ENSG00000101460;ENSG00000128272;ENSG00000170296;ENSG00000176171;ENSG00000188554
Huntington disease	24	324	0.416521	0.998944	ko05016	ENSG00000089902;ENSG00000099817;ENSG00000105877;ENSG00000106089;ENSG00000110955;ENSG00000112592;ENSG00000117118;ENSG00000119421;ENSG00000135390;ENSG00000138107;ENSG00000155511;ENSG00000159377;ENSG00000163879;ENSG00000168653;ENSG00000168959;ENSG00000176697;ENSG00000177807;ENSG00000178127;ENSG00000178741;ENSG00000182621;ENSG00000196230;ENSG00000198959;ENSG00000258839;ENSG00000258947
Thyroid hormone synthesis	6	75	0.429436	0.998944	ko04918	ENSG00000081479;ENSG00000128272;ENSG00000142875;ENSG00000162104;ENSG00000182621;ENSG00000213676
Central carbon metabolism in cancer	6	75	0.429436	0.998944	ko05230	ENSG00000078237;ENSG00000102882;ENSG00000111716;ENSG00000115419;ENSG00000135423;ENSG00000141526
Steroid biosynthesis	2	21	0.437968	0.998944	ko00100	ENSG00000057252;ENSG00000079459
Other glycan degradation	2	21	0.437968	0.998944	ko00511	ENSG00000049860;ENSG00000204386
Glycosaminoglycan biosynthesis - chondroitin sulfate / dermatan sulfate	2	21	0.437968	0.998944	ko00532	ENSG00000111817;ENSG00000176022
Insulin secretion	7	90	0.443601	0.998944	ko04911	ENSG00000106089;ENSG00000128272;ENSG00000142875;ENSG00000162104;ENSG00000163394;ENSG00000182621;ENSG00000213676
Chemical carcinogenesis - receptor activation	15	204	0.460434	0.998944	ko05207	ENSG00000094804;ENSG00000102882;ENSG00000105131;ENSG00000110958;ENSG00000128272;ENSG00000135220;ENSG00000140505;ENSG00000142875;ENSG00000162104;ENSG00000173757;ENSG00000174343;ENSG00000186895;ENSG00000196911;ENSG00000204231;ENSG00000213676
Pantothenate and CoA biosynthesis	2	22	0.462107	0.998944	ko00770	ENSG00000105552;ENSG00000111275
Leishmaniasis	11	148	0.463745	0.998944	ko05140	ENSG00000102882;ENSG00000179344;ENSG00000196126;ENSG00000196735;ENSG00000198001;ENSG00000198502;ENSG00000204257;ENSG00000204287;ENSG00000232629;ENSG00000237541;ENSG00000241106
Purine metabolism	10	134	0.464558	0.998944	ko00230	ENSG00000001561;ENSG00000065989;ENSG00000076685;ENSG00000116981;ENSG00000138185;ENSG00000138735;ENSG00000156136;ENSG00000162104;ENSG00000184508;ENSG00000198805
Chronic myeloid leukemia	6	78	0.467323	0.998944	ko05220	ENSG00000007968;ENSG00000030110;ENSG00000033327;ENSG00000102882;ENSG00000105810;ENSG00000173757
Cytosolic DNA-sensing pathway	5	64	0.467641	0.998944	ko04623	ENSG00000099817;ENSG00000100413;ENSG00000126456;ENSG00000150782;ENSG00000186141
Natural killer cell mediated cytotoxicity	14	193	0.48532	0.998944	ko04650	ENSG00000005844;ENSG00000010810;ENSG00000100453;ENSG00000102882;ENSG00000115085;ENSG00000117560;ENSG00000120899;ENSG00000120910;ENSG00000136238;ENSG00000160293;ENSG00000164520;ENSG00000204475;ENSG00000204516;ENSG00000204520
Small cell lung cancer	7	94	0.489714	0.998944	ko05222	ENSG00000007968;ENSG00000030110;ENSG00000077092;ENSG00000082512;ENSG00000105810;ENSG00000123374;ENSG00000204231
Alzheimer disease	29	411	0.510937	0.998944	ko05010	ENSG00000014216;ENSG00000067182;ENSG00000086991;ENSG00000102882;ENSG00000103126;ENSG00000104635;ENSG00000108379;ENSG00000110955;ENSG00000117118;ENSG00000117362;ENSG00000119421;ENSG00000120910;ENSG00000128272;ENSG00000130203;ENSG00000133318;ENSG00000135390;ENSG00000158955;ENSG00000159377;ENSG00000164930;ENSG00000168653;ENSG00000168959;ENSG00000178127;ENSG00000178741;ENSG00000182621;ENSG00000196230…
Vascular smooth muscle contraction	10	139	0.511913	0.998944	ko04270	ENSG00000027075;ENSG00000102882;ENSG00000132329;ENSG00000132694;ENSG00000140795;ENSG00000142875;ENSG00000148926;ENSG00000162104;ENSG00000175868;ENSG00000182621
IL-17 signaling pathway	7	96	0.512356	0.998944	ko04657	ENSG00000066044;ENSG00000082512;ENSG00000102882;ENSG00000118503;ENSG00000130522;ENSG00000163220;ENSG00000184330
Amino sugar and nucleotide sugar metabolism	4	53	0.513689	0.998944	ko00520	ENSG00000049860;ENSG00000100417;ENSG00000135838;ENSG00000178802
T cell receptor signaling pathway	8	111	0.519127	0.998944	ko04660	ENSG00000010610;ENSG00000010810;ENSG00000081237;ENSG00000102882;ENSG00000113263;ENSG00000115085;ENSG00000120910;ENSG00000160293
Longevity regulating pathway - multiple species	5	68	0.521971	0.998944	ko04213	ENSG00000142875;ENSG00000162104;ENSG00000204388;ENSG00000204389;ENSG00000204390
Nucleocytoplasmic transport	8	112	0.529526	0.998944	ko03013	ENSG00000051596;ENSG00000101146;ENSG00000120253;ENSG00000125450;ENSG00000163002;ENSG00000184575;ENSG00000196911;ENSG00000198563
Mismatch repair	2	25	0.530687	0.998944	ko03430	ENSG00000116062;ENSG00000163918
Ovarian steroidogenesis	4	55	0.543433	0.998944	ko04913	ENSG00000138039;ENSG00000142875;ENSG00000148795;ENSG00000162104
Neurotrophin signaling pathway	9	128	0.544554	0.998944	ko04722	ENSG00000064300;ENSG00000102882;ENSG00000111252;ENSG00000117560;ENSG00000128272;ENSG00000136238;ENSG00000160999;ENSG00000176697;ENSG00000198001
Acute myeloid leukemia	5	70	0.548233	0.998944	ko05221	ENSG00000102882;ENSG00000131759;ENSG00000138795;ENSG00000173757;ENSG00000245848
Tuberculosis	18	259	0.548796	0.998944	ko05152	ENSG00000033627;ENSG00000067182;ENSG00000102882;ENSG00000108774;ENSG00000111540;ENSG00000120910;ENSG00000150782;ENSG00000166523;ENSG00000179344;ENSG00000196126;ENSG00000196735;ENSG00000198001;ENSG00000198502;ENSG00000204257;ENSG00000204287;ENSG00000232629;ENSG00000237541;ENSG00000241106
Glycosaminoglycan biosynthesis - heparan sulfate / heparin	2	26	0.552187	0.998944	ko00534	ENSG00000176022;ENSG00000249853
DNA replication	3	41	0.554878	0.998944	ko03030	ENSG00000148229;ENSG00000163918;ENSG00000198056
Aldosterone synthesis and secretion	7	100	0.55651	0.998944	ko04925	ENSG00000128272;ENSG00000142875;ENSG00000162104;ENSG00000164535;ENSG00000182621;ENSG00000213676;ENSG00000231852
Staphylococcus aureus infection	12	174	0.56494	0.998944	ko05150	ENSG00000005844;ENSG00000166278;ENSG00000179344;ENSG00000196126;ENSG00000196735;ENSG00000198502;ENSG00000204257;ENSG00000204287;ENSG00000232629;ENSG00000237541;ENSG00000241106;ENSG00000243649
Endocrine resistance	7	101	0.567274	0.998944	ko01522	ENSG00000007968;ENSG00000102882;ENSG00000125686;ENSG00000141027;ENSG00000142875;ENSG00000162104;ENSG00000204301
Biosynthesis of unsaturated fatty acids	2	27	0.572983	0.998944	ko01040	ENSG00000099194;ENSG00000149485
MAPK signaling pathway - fly	6	87	0.575754	0.998944	ko04013	ENSG00000102882;ENSG00000108518;ENSG00000109332;ENSG00000111816;ENSG00000136238;ENSG00000196470
NOD-like receptor signaling pathway	13	190	0.576021	0.998944	ko04621	ENSG00000082512;ENSG00000101460;ENSG00000102882;ENSG00000105397;ENSG00000105835;ENSG00000118503;ENSG00000126456;ENSG00000150782;ENSG00000151414;ENSG00000170296;ENSG00000182621;ENSG00000198001;ENSG00000204403
Ubiquinone and other terpenoid-quinone biosynthesis	1	12	0.581626	0.998944	ko00130	ENSG00000115486
p53 signaling pathway	5	73	0.586273	0.998944	ko04115	ENSG00000105810;ENSG00000106366;ENSG00000123374;ENSG00000143207;ENSG00000196470
Peroxisome	6	88	0.587132	0.998944	ko04146	ENSG00000146151;ENSG00000157911;ENSG00000163344;ENSG00000166821;ENSG00000172482;ENSG00000187630
Fatty acid elongation	2	28	0.593067	0.998944	ko00062	ENSG00000221988;ENSG00000258388
Butanoate metabolism	2	28	0.593067	0.998944	ko00650	ENSG00000005187;ENSG00000146151
Adrenergic signaling in cardiomyocytes	10	148	0.593529	0.998944	ko04261	ENSG00000102882;ENSG00000112640;ENSG00000118160;ENSG00000128272;ENSG00000142875;ENSG00000156475;ENSG00000162104;ENSG00000175470;ENSG00000182621;ENSG00000213676
AGE-RAGE signaling pathway in diabetic complications	7	104	0.598819	0.998944	ko04933	ENSG00000086991;ENSG00000102882;ENSG00000106366;ENSG00000136238;ENSG00000173757;ENSG00000182621;ENSG00000204305
mTOR signaling pathway	11	164	0.603676	0.998944	ko04150	ENSG00000067182;ENSG00000102882;ENSG00000108379;ENSG00000134248;ENSG00000135362;ENSG00000136888;ENSG00000155097;ENSG00000158955;ENSG00000164930;ENSG00000213760;ENSG00000239282
Tight junction	12	179	0.605224	0.998944	ko04530	ENSG00000066405;ENSG00000104067;ENSG00000128849;ENSG00000136238;ENSG00000142875;ENSG00000143545;ENSG00000156475;ENSG00000164007;ENSG00000167461;ENSG00000175470;ENSG00000178184;ENSG00000184009
Carbon metabolism	8	120	0.609306	0.998944	ko01200	ENSG00000100412;ENSG00000108515;ENSG00000117118;ENSG00000131069;ENSG00000149925;ENSG00000159322;ENSG00000166123;ENSG00000172482
Melanoma	5	75	0.610641	0.998944	ko05218	ENSG00000007968;ENSG00000030110;ENSG00000102882;ENSG00000105810;ENSG00000186895
Fatty acid degradation	3	45	0.619043	0.998944	ko00071	ENSG00000105607;ENSG00000111275;ENSG00000169169
GABAergic synapse	6	91	0.620287	0.998944	ko04727	ENSG00000115419;ENSG00000135423;ENSG00000142875;ENSG00000162104;ENSG00000170296;ENSG00000204681
Long-term depression	4	61	0.62658	0.998944	ko04730	ENSG00000102882;ENSG00000128266;ENSG00000155511;ENSG00000182621
Linoleic acid metabolism	2	30	0.631095	0.998944	ko00591	ENSG00000140505;ENSG00000176485
Prolactin signaling pathway	5	77	0.634158	0.998944	ko04917	ENSG00000102882;ENSG00000138039;ENSG00000141655;ENSG00000148795;ENSG00000173757
Growth hormone synthesis, secretion and action	8	123	0.637368	0.998944	ko04935	ENSG00000102882;ENSG00000108984;ENSG00000128272;ENSG00000142875;ENSG00000162104;ENSG00000173757;ENSG00000182621;ENSG00000213676
Glycosaminoglycan biosynthesis - keratan sulfate	1	14	0.638226	0.998944	ko00533	ENSG00000008513
Non-homologous end-joining	1	14	0.638226	0.998944	ko03450	ENSG00000196419
Endometrial cancer	4	62	0.639464	0.998944	ko05213	ENSG00000030110;ENSG00000102882;ENSG00000103126;ENSG00000138795
Colorectal cancer	6	93	0.64153	0.998944	ko05210	ENSG00000030110;ENSG00000102882;ENSG00000103126;ENSG00000116062;ENSG00000136238;ENSG00000138795
Hepatocellular carcinoma	11	169	0.643809	0.998944	ko05225	ENSG00000007968;ENSG00000030110;ENSG00000102882;ENSG00000103126;ENSG00000105810;ENSG00000108379;ENSG00000138795;ENSG00000158955;ENSG00000164930;ENSG00000184009;ENSG00000189079
Proteoglycans in cancer	14	214	0.644156	0.998944	ko05205	ENSG00000065361;ENSG00000090447;ENSG00000102882;ENSG00000108379;ENSG00000117560;ENSG00000128602;ENSG00000136238;ENSG00000140575;ENSG00000142875;ENSG00000158955;ENSG00000160293;ENSG00000164930;ENSG00000184009;ENSG00000185920
Ascorbate and aldarate metabolism	2	31	0.649045	0.998944	ko00053	ENSG00000111275;ENSG00000135220
Regulation of lipolysis in adipocytes	4	63	0.652055	0.998944	ko04923	ENSG00000011198;ENSG00000142875;ENSG00000162104;ENSG00000176485
Non-alcoholic fatty liver disease	11	171	0.659239	0.998944	ko04932	ENSG00000067182;ENSG00000117118;ENSG00000117560;ENSG00000119421;ENSG00000128272;ENSG00000136238;ENSG00000168653;ENSG00000173327;ENSG00000178127;ENSG00000178741;ENSG00000245848
Nucleotide excision repair	3	48	0.662863	0.998944	ko03420	ENSG00000148229;ENSG00000163918;ENSG00000213780
Shigellosis	17	262	0.664733	0.998944	ko05131	ENSG00000014216;ENSG00000035403;ENSG00000067182;ENSG00000082512;ENSG00000101460;ENSG00000102882;ENSG00000108518;ENSG00000109332;ENSG00000126456;ENSG00000136238;ENSG00000150782;ENSG00000153113;ENSG00000171914;ENSG00000176171;ENSG00000182621;ENSG00000184009;ENSG00000197409
Axon regeneration	6	96	0.672027	0.998944	ko04361	ENSG00000136238;ENSG00000142875;ENSG00000145147;ENSG00000146005;ENSG00000162104;ENSG00000182621
Hematopoietic cell lineage	11	173	0.67429	0.998944	ko04640	ENSG00000010610;ENSG00000134460;ENSG00000179344;ENSG00000196126;ENSG00000196735;ENSG00000198502;ENSG00000204257;ENSG00000204287;ENSG00000232629;ENSG00000237541;ENSG00000241106
Pertussis	5	81	0.678498	0.998944	ko05133	ENSG00000102882;ENSG00000126456;ENSG00000140968;ENSG00000166278;ENSG00000198001
PD-L1 expression and PD-1 checkpoint pathway in cancer	6	97	0.681817	0.998944	ko05235	ENSG00000010610;ENSG00000102882;ENSG00000108984;ENSG00000115085;ENSG00000120910;ENSG00000123685
Circadian rhythm	2	33	0.682854	0.998944	ko04710	ENSG00000134852;ENSG00000141551
Arachidonic acid metabolism	4	66	0.688039	0.998944	ko00590	ENSG00000110958;ENSG00000111144;ENSG00000148344;ENSG00000176485
GnRH secretion	4	66	0.688039	0.998944	ko04929	ENSG00000102882;ENSG00000162728;ENSG00000182621;ENSG00000204681
Pathogenic Escherichia coli infection	18	281	0.688597	0.998944	ko05130	ENSG00000010810;ENSG00000030110;ENSG00000061676;ENSG00000066405;ENSG00000067182;ENSG00000102882;ENSG00000104067;ENSG00000117560;ENSG00000132694;ENSG00000136238;ENSG00000150782;ENSG00000164007;ENSG00000171475;ENSG00000184009;ENSG00000196230;ENSG00000198001;ENSG00000258839;ENSG00000258947
cGMP-PKG signaling pathway	11	175	0.688949	0.998944	ko04022	ENSG00000070729;ENSG00000102882;ENSG00000118160;ENSG00000120910;ENSG00000128272;ENSG00000138735;ENSG00000140795;ENSG00000162104;ENSG00000168398;ENSG00000182621;ENSG00000213676
Pancreatic cancer	5	82	0.689004	0.998944	ko05212	ENSG00000007968;ENSG00000030110;ENSG00000102882;ENSG00000105810;ENSG00000136238
Thyroid hormone signaling pathway	8	129	0.689954	0.998944	ko04919	ENSG00000102882;ENSG00000125686;ENSG00000141027;ENSG00000142875;ENSG00000182621;ENSG00000184009;ENSG00000204231;ENSG00000204301
Valine, leucine and isoleucine degradation	3	50	0.689981	0.998944	ko00280	ENSG00000105552;ENSG00000111275;ENSG00000146151
Platelet activation	8	130	0.698234	0.998944	ko04611	ENSG00000010810;ENSG00000102882;ENSG00000140795;ENSG00000142875;ENSG00000162104;ENSG00000171914;ENSG00000182621;ENSG00000184009
Propanoate metabolism	2	34	0.698735	0.998944	ko00640	ENSG00000111716;ENSG00000131069
Thiamine metabolism	1	17	0.709118	0.998944	ko00730	ENSG00000244005
Nitrogen metabolism	1	17	0.709118	0.998944	ko00910	ENSG00000118298
Taste transduction	5	85	0.719108	0.998944	ko04742	ENSG00000142875;ENSG00000164626;ENSG00000182621;ENSG00000186136;ENSG00000204681
Alcoholism	12	196	0.727276	0.998944	ko05034	ENSG00000102882;ENSG00000128272;ENSG00000142875;ENSG00000158373;ENSG00000158406;ENSG00000165646;ENSG00000176697;ENSG00000185130;ENSG00000196866;ENSG00000197409;ENSG00000213676;ENSG00000233822
Prostate cancer	6	102	0.727869	0.998944	ko05215	ENSG00000007968;ENSG00000102882;ENSG00000123374;ENSG00000128272;ENSG00000138795;ENSG00000148516
Retinol metabolism	4	70	0.731803	0.998944	ko00830	ENSG00000025423;ENSG00000135220;ENSG00000140505;ENSG00000187630
Adipocytokine signaling pathway	4	70	0.731803	0.998944	ko04920	ENSG00000067182;ENSG00000124253;ENSG00000169169;ENSG00000204231
Circadian entrainment	6	103	0.736494	0.998944	ko04713	ENSG00000102882;ENSG00000142875;ENSG00000155511;ENSG00000162104;ENSG00000162728;ENSG00000182621
Rap1 signaling pathway	14	229	0.740159	0.998944	ko04015	ENSG00000005844;ENSG00000064300;ENSG00000102882;ENSG00000108518;ENSG00000108984;ENSG00000136238;ENSG00000160293;ENSG00000162104;ENSG00000171914;ENSG00000178184;ENSG00000182621;ENSG00000184009;ENSG00000186895;ENSG00000187391
RIG-I-like receptor signaling pathway	4	71	0.741994	0.998944	ko04622	ENSG00000121060;ENSG00000126456;ENSG00000127445;ENSG00000187608
Pancreatic secretion	6	105	0.753157	0.998944	ko04972	ENSG00000091138;ENSG00000136238;ENSG00000162104;ENSG00000163394;ENSG00000167461;ENSG00000182621
Toll-like receptor signaling pathway	6	106	0.761196	0.998944	ko04620	ENSG00000102882;ENSG00000108984;ENSG00000121594;ENSG00000126456;ENSG00000136238;ENSG00000198001
Chemokine signaling pathway	12	202	0.763969	0.998944	ko04062	ENSG00000102882;ENSG00000112486;ENSG00000113263;ENSG00000120899;ENSG00000124126;ENSG00000136238;ENSG00000142875;ENSG00000160293;ENSG00000162104;ENSG00000172215;ENSG00000173757;ENSG00000182621
JAK-STAT signaling pathway	10	171	0.767071	0.998944	ko04630	ENSG00000100368;ENSG00000100385;ENSG00000103522;ENSG00000105397;ENSG00000115145;ENSG00000131788;ENSG00000134460;ENSG00000138378;ENSG00000150281;ENSG00000173757
Chemical carcinogenesis - reactive oxygen species	14	236	0.778687	0.998944	ko05208	ENSG00000086991;ENSG00000102882;ENSG00000105131;ENSG00000110955;ENSG00000117118;ENSG00000119421;ENSG00000135390;ENSG00000136238;ENSG00000140505;ENSG00000168653;ENSG00000178127;ENSG00000178741;ENSG00000196396;ENSG00000214435
Base excision repair	2	40	0.780623	0.998944	ko03410	ENSG00000148229;ENSG00000154328
Toll and Imd signaling pathway	2	40	0.780623	0.998944	ko04624	ENSG00000109332;ENSG00000198001
Basal transcription factors	3	58	0.782068	0.998944	ko03022	ENSG00000112592;ENSG00000213780;ENSG00000242441
Mineral absorption	3	58	0.782068	0.998944	ko04978	ENSG00000091138;ENSG00000118160;ENSG00000138449
Apelin signaling pathway	8	142	0.786304	0.998944	ko04371	ENSG00000101460;ENSG00000102882;ENSG00000106366;ENSG00000118160;ENSG00000140795;ENSG00000142875;ENSG00000162104;ENSG00000182621
Bladder cancer	2	41	0.792199	0.998944	ko05219	ENSG00000007968;ENSG00000102882
Insulin signaling pathway	8	143	0.792698	0.998944	ko04910	ENSG00000102882;ENSG00000111713;ENSG00000124253;ENSG00000132589;ENSG00000142875;ENSG00000160999;ENSG00000169710;ENSG00000196396
Morphine addiction	5	94	0.796733	0.998944	ko05032	ENSG00000065989;ENSG00000142875;ENSG00000162104;ENSG00000162728;ENSG00000204681
Glycosaminoglycan degradation	1	22	0.797805	0.998944	ko00531	ENSG00000049860
Glycine, serine and threonine metabolism	2	42	0.803234	0.998944	ko00260	ENSG00000137106;ENSG00000172482
Longevity regulating pathway	5	95	0.804215	0.998944	ko04211	ENSG00000128272;ENSG00000142875;ENSG00000162104;ENSG00000204371;ENSG00000213676
Complement and coagulation cascades	5	95	0.804215	0.998944	ko04610	ENSG00000106366;ENSG00000166278;ENSG00000168398;ENSG00000198734;ENSG00000243649
Signaling pathways regulating pluripotency of stem cells	8	146	0.811027	0.998944	ko04550	ENSG00000102882;ENSG00000103126;ENSG00000108379;ENSG00000113196;ENSG00000158955;ENSG00000164930;ENSG00000169856;ENSG00000204531
Histidine metabolism	1	23	0.811995	0.998944	ko00340	ENSG00000111275
Mannose type O-glycan biosynthesis	1	23	0.811995	0.998944	ko00515	ENSG00000196371
Terpenoid backbone biosynthesis	1	23	0.811995	0.998944	ko00900	ENSG00000163344
Glioma	4	79	0.813125	0.998944	ko05214	ENSG00000007968;ENSG00000030110;ENSG00000102882;ENSG00000105810
VEGF signaling pathway	3	62	0.818931	0.998944	ko04370	ENSG00000102882;ENSG00000120910;ENSG00000136238
Serotonergic synapse	6	115	0.824985	0.998944	ko04726	ENSG00000102468;ENSG00000102882;ENSG00000142875;ENSG00000162728;ENSG00000165646;ENSG00000182621
Renin-angiotensin system	1	24	0.825191	0.998944	ko04614	ENSG00000167748
Notch signaling pathway	3	63	0.827275	0.998944	ko04330	ENSG00000117362;ENSG00000169733;ENSG00000204301
Transcriptional misregulation in cancer	16	278	0.827455	0.998944	ko05202	ENSG00000006468;ENSG00000030110;ENSG00000064300;ENSG00000082258;ENSG00000100385;ENSG00000100453;ENSG00000104885;ENSG00000109685;ENSG00000131759;ENSG00000138756;ENSG00000141027;ENSG00000148516;ENSG00000151702;ENSG00000197409;ENSG00000204231;ENSG00000245848
Salivary secretion	5	99	0.831984	0.998944	ko04970	ENSG00000126550;ENSG00000142875;ENSG00000162104;ENSG00000182621;ENSG00000205649
Porphyrin metabolism	2	45	0.833272	0.998944	ko00860	ENSG00000014919;ENSG00000135220
Cholinergic synapse	6	117	0.83715	0.998944	ko04725	ENSG00000010810;ENSG00000102882;ENSG00000128272;ENSG00000142875;ENSG00000162104;ENSG00000182621
Vitamin digestion and absorption	1	25	0.837462	0.998944	ko04977	ENSG00000135917
Pathways in cancer	33	546	0.839453	0.998944	ko05200	ENSG00000007968;ENSG00000030110;ENSG00000077092;ENSG00000082512;ENSG00000100368;ENSG00000100385;ENSG00000102882;ENSG00000103126;ENSG00000105810;ENSG00000107882;ENSG00000108379;ENSG00000116062;ENSG00000117560;ENSG00000123374;ENSG00000128602;ENSG00000131759;ENSG00000132694;ENSG00000134460;ENSG00000136238;ENSG00000138378;ENSG00000138795;ENSG00000142875;ENSG00000158955;ENSG00000162104;ENSG00000164930…
Yersinia infection	12	217	0.840374	0.998944	ko05135	ENSG00000010610;ENSG00000102882;ENSG00000108984;ENSG00000115085;ENSG00000120899;ENSG00000126456;ENSG00000136238;ENSG00000150782;ENSG00000160293;ENSG00000171475;ENSG00000184009;ENSG00000198001
alpha-Linolenic acid metabolism	1	26	0.848873	0.998944	ko00592	ENSG00000176485
Dorso-ventral axis formation	1	26	0.848873	0.998944	ko04320	ENSG00000102882
Autophagy - animal	8	153	0.848964	0.998944	ko04140	ENSG00000003402;ENSG00000062716;ENSG00000101460;ENSG00000102882;ENSG00000142875;ENSG00000167461;ENSG00000170296;ENSG00000176171
Other types of O-glycan biosynthesis	2	47	0.850934	0.998944	ko00514	ENSG00000163389;ENSG00000169733
Ras signaling pathway	14	252	0.851355	0.998944	ko04014	ENSG00000033327;ENSG00000064300;ENSG00000089234;ENSG00000102882;ENSG00000108774;ENSG00000111540;ENSG00000112685;ENSG00000115085;ENSG00000117560;ENSG00000136238;ENSG00000142875;ENSG00000176485;ENSG00000176697;ENSG00000186895
Viral protein interaction with cytokine and cytokine receptor	5	103	0.85646	0.998944	ko04061	ENSG00000067182;ENSG00000100385;ENSG00000112486;ENSG00000134460;ENSG00000150782
FoxO signaling pathway	7	138	0.858461	0.998944	ko04068	ENSG00000102882;ENSG00000117560;ENSG00000123374;ENSG00000124253;ENSG00000126457;ENSG00000170296;ENSG00000176171
Protein digestion and absorption	5	105	0.86754	0.998944	ko04974	ENSG00000118160;ENSG00000141434;ENSG00000164626;ENSG00000196739;ENSG00000204248
Glycosphingolipid biosynthesis - lacto and neolacto series	1	28	0.869351	0.998944	ko00601	ENSG00000196371
Folate biosynthesis	1	28	0.869351	0.998944	ko00790	ENSG00000116096
Maturity onset diabetes of the young	1	28	0.869351	0.998944	ko04950	ENSG00000169856
Oxytocin signaling pathway	8	159	0.876427	0.998944	ko04921	ENSG00000102882;ENSG00000120910;ENSG00000140795;ENSG00000142875;ENSG00000162104;ENSG00000162728;ENSG00000182621;ENSG00000184009
mRNA surveillance pathway	5	107	0.877891	0.998944	ko03015	ENSG00000112640;ENSG00000156475;ENSG00000175470;ENSG00000177613;ENSG00000198563
Longevity regulating pathway - worm	4	89	0.878605	0.998944	ko04212	ENSG00000099194;ENSG00000108984;ENSG00000128272;ENSG00000170296
Primary immunodeficiency	6	125	0.879148	0.998944	ko05340	ENSG00000010610;ENSG00000081237;ENSG00000105369;ENSG00000115085;ENSG00000128322;ENSG00000204267
African trypanosomiasis	5	108	0.882804	0.998944	ko05143	ENSG00000117560;ENSG00000150782;ENSG00000182621;ENSG00000188676;ENSG00000261701
Phototransduction	1	30	0.887059	0.998944	ko04744	ENSG00000070729
Arginine and proline metabolism	2	52	0.887872	0.998944	ko00330	ENSG00000111275;ENSG00000241935
cAMP signaling pathway	12	230	0.889903	0.998944	ko04024	ENSG00000065989;ENSG00000070729;ENSG00000102882;ENSG00000136238;ENSG00000138039;ENSG00000142875;ENSG00000155511;ENSG00000160293;ENSG00000162104;ENSG00000176697;ENSG00000185920;ENSG00000204681
Regulation of actin cytoskeleton	12	230	0.889903	0.998944	ko04810	ENSG00000005844;ENSG00000035403;ENSG00000061676;ENSG00000102882;ENSG00000108518;ENSG00000136238;ENSG00000140575;ENSG00000140795;ENSG00000160293;ENSG00000168398;ENSG00000184009;ENSG00000186895
C-type lectin receptor signaling pathway	5	110	0.892124	0.998944	ko04625	ENSG00000069399;ENSG00000102882;ENSG00000120910;ENSG00000122877;ENSG00000166523
Renin secretion	3	73	0.894021	0.998944	ko04924	ENSG00000120910;ENSG00000142875;ENSG00000182621
Pentose phosphate pathway	1	31	0.894992	0.998944	ko00030	ENSG00000149925
Spinocerebellar ataxia	7	147	0.897679	0.998944	ko05017	ENSG00000102466;ENSG00000112592;ENSG00000129152;ENSG00000155511;ENSG00000159377;ENSG00000182621;ENSG00000204842
Inositol phosphate metabolism	3	74	0.899227	0.998944	ko00562	ENSG00000133056;ENSG00000148384;ENSG00000182621
Metabolism of xenobiotics by cytochrome P450	3	74	0.899227	0.998944	ko00980	ENSG00000053371;ENSG00000135220;ENSG00000140505
beta-Alanine metabolism	1	32	0.90237	0.998944	ko00410	ENSG00000111275
Malaria	2	55	0.905764	0.998944	ko05144	ENSG00000005844;ENSG00000150782
Parkinson disease	15	286	0.90798	0.998944	ko05012	ENSG00000104635;ENSG00000110955;ENSG00000117118;ENSG00000119421;ENSG00000128272;ENSG00000135390;ENSG00000142875;ENSG00000159377;ENSG00000165646;ENSG00000168653;ENSG00000178127;ENSG00000178741;ENSG00000196230;ENSG00000258839;ENSG00000258947
Insulin resistance	5	114	0.908862	0.998944	ko04931	ENSG00000067182;ENSG00000111713;ENSG00000124253;ENSG00000155846;ENSG00000196396
Cytokine-cytokine receptor interaction	16	303	0.909224	0.998944	ko04060	ENSG00000010610;ENSG00000064300;ENSG00000067182;ENSG00000100368;ENSG00000100385;ENSG00000103522;ENSG00000112486;ENSG00000117560;ENSG00000134460;ENSG00000141655;ENSG00000150281;ENSG00000150782;ENSG00000172215;ENSG00000181634;ENSG00000186827;ENSG00000196083
Diabetic cardiomyopathy	11	220	0.910737	0.998944	ko05415	ENSG00000110955;ENSG00000111713;ENSG00000117118;ENSG00000119421;ENSG00000135390;ENSG00000136238;ENSG00000168653;ENSG00000178127;ENSG00000178741;ENSG00000182621;ENSG00000204305
Relaxin signaling pathway	6	133	0.911655	0.998944	ko04926	ENSG00000102882;ENSG00000128272;ENSG00000142875;ENSG00000162104;ENSG00000182621;ENSG00000213676
Autophagy - other	1	34	0.915608	0.998944	ko04136	ENSG00000170296
Pentose and glucuronate interconversions	1	35	0.921539	0.998944	ko00040	ENSG00000135220
Arrhythmogenic right ventricular cardiomyopathy	3	79	0.921956	0.998944	ko05412	ENSG00000118160;ENSG00000138795;ENSG00000184009
Glutathione metabolism	2	59	0.925491	0.998944	ko00480	ENSG00000100983;ENSG00000131067
Starch and sucrose metabolism	1	36	0.927054	0.998944	ko00500	ENSG00000111713
Mucin type O-glycan biosynthesis	1	36	0.927054	0.998944	ko00512	ENSG00000008513
HIF-1 signaling pathway	5	120	0.92971	0.998944	ko04066	ENSG00000102882;ENSG00000106366;ENSG00000108515;ENSG00000111716;ENSG00000149925
Glycerophospholipid metabolism	4	101	0.930142	0.998944	ko00564	ENSG00000119927;ENSG00000169692;ENSG00000176485;ENSG00000204310
Phosphatidylinositol signaling system	4	101	0.930142	0.998944	ko04070	ENSG00000133056;ENSG00000148384;ENSG00000161896;ENSG00000182621
Tyrosine metabolism	1	37	0.932182	0.998944	ko00350	ENSG00000077498
Thermogenesis	12	246	0.932916	0.998944	ko04714	ENSG00000014919;ENSG00000110955;ENSG00000117118;ENSG00000119421;ENSG00000135390;ENSG00000142875;ENSG00000162104;ENSG00000168653;ENSG00000169169;ENSG00000178127;ENSG00000178741;ENSG00000184009
Ribosome	6	140	0.933597	0.998944	ko03010	ENSG00000089009;ENSG00000114686;ENSG00000125445;ENSG00000130312;ENSG00000144029;ENSG00000197756
Fc epsilon RI signaling pathway	6	140	0.933597	0.998944	ko04664	ENSG00000010810;ENSG00000033327;ENSG00000102882;ENSG00000108984;ENSG00000136238;ENSG00000160293
Bacterial invasion of epithelial cells	3	83	0.936655	0.998944	ko05100	ENSG00000035403;ENSG00000136238;ENSG00000184009
NF-kappa B signaling pathway	8	178	0.937608	0.998944	ko04064	ENSG00000003402;ENSG00000067182;ENSG00000082512;ENSG00000115085;ENSG00000118503;ENSG00000121060;ENSG00000141655;ENSG00000198001
Oocyte meiosis	6	144	0.943843	0.998944	ko04114	ENSG00000102882;ENSG00000112640;ENSG00000120910;ENSG00000123374;ENSG00000142875;ENSG00000162104
Choline metabolism in cancer	4	106	0.945047	0.998944	ko05231	ENSG00000070214;ENSG00000102882;ENSG00000136238;ENSG00000204385
Nicotine addiction	1	41	0.949338	0.998944	ko05033	ENSG00000155511
ErbB signaling pathway	3	88	0.951432	0.998944	ko04012	ENSG00000065361;ENSG00000102882;ENSG00000173757
Aldosterone-regulated sodium reabsorption	1	42	0.952902	0.998944	ko04960	ENSG00000102882
Hypertrophic cardiomyopathy	3	89	0.953972	0.998944	ko05410	ENSG00000118160;ENSG00000134571;ENSG00000184009
Cell cycle	5	131	0.957182	0.998944	ko04110	ENSG00000007968;ENSG00000091651;ENSG00000094804;ENSG00000105810;ENSG00000123374
Drug metabolism - cytochrome P450	2	69	0.959133	0.998944	ko00982	ENSG00000135220;ENSG00000140505
Chemical carcinogenesis - DNA adducts	2	69	0.959133	0.998944	ko05204	ENSG00000135220;ENSG00000140505
Bile secretion	3	93	0.962943	0.998944	ko04976	ENSG00000135220;ENSG00000142875;ENSG00000162104
Focal adhesion	9	210	0.963225	0.998944	ko04510	ENSG00000010810;ENSG00000035403;ENSG00000102882;ENSG00000136238;ENSG00000140795;ENSG00000160293;ENSG00000168477;ENSG00000171914;ENSG00000184009
Phospholipase D signaling pathway	10	229	0.964335	0.998944	ko04072	ENSG00000010810;ENSG00000033327;ENSG00000102882;ENSG00000120899;ENSG00000162104;ENSG00000168959;ENSG00000169692;ENSG00000182621;ENSG00000198822;ENSG00000204310
Progesterone-mediated oocyte maturation	4	115	0.964771	0.998944	ko04914	ENSG00000102882;ENSG00000123374;ENSG00000142875;ENSG00000162104
Calcium signaling pathway	15	321	0.968298	0.998944	ko04020	ENSG00000065361;ENSG00000102468;ENSG00000118160;ENSG00000120899;ENSG00000120910;ENSG00000138039;ENSG00000140795;ENSG00000142875;ENSG00000162104;ENSG00000163394;ENSG00000168398;ENSG00000168621;ENSG00000168959;ENSG00000182621;ENSG00000186895
TGF-beta signaling pathway	3	97	0.97025	0.998944	ko04350	ENSG00000102882;ENSG00000118707;ENSG00000174136
PI3K-Akt signaling pathway	22	443	0.970419	0.998944	ko04151	ENSG00000012048;ENSG00000064300;ENSG00000065361;ENSG00000100385;ENSG00000102882;ENSG00000105401;ENSG00000105810;ENSG00000111713;ENSG00000112640;ENSG00000117560;ENSG00000123374;ENSG00000124253;ENSG00000128272;ENSG00000134460;ENSG00000136238;ENSG00000156475;ENSG00000168477;ENSG00000175470;ENSG00000176697;ENSG00000186895;ENSG00000187391;ENSG00000213676
Renal cell carcinoma	2	75	0.971719	0.998944	ko05211	ENSG00000102882;ENSG00000136238
Proteasome	1	49	0.971741	0.998944	ko03050	ENSG00000159377
Neutrophil extracellular trap formation	12	273	0.973325	0.998944	ko04613	ENSG00000005844;ENSG00000102882;ENSG00000136238;ENSG00000158373;ENSG00000158406;ENSG00000182621;ENSG00000184009;ENSG00000185130;ENSG00000196866;ENSG00000197409;ENSG00000204305;ENSG00000233822
Type II diabetes mellitus	1	50	0.97373	0.998944	ko04930	ENSG00000102882
Carbohydrate digestion and absorption	1	50	0.97373	0.998944	ko04973	ENSG00000182621
Ether lipid metabolism	1	51	0.97558	0.998944	ko00565	ENSG00000176485
Sphingolipid metabolism	1	51	0.97558	0.998944	ko00600	ENSG00000204386
Fluid shear stress and atherosclerosis	5	143	0.975697	0.998944	ko05418	ENSG00000067182;ENSG00000108984;ENSG00000136238;ENSG00000179776;ENSG00000184009
Neuroactive ligand-receptor interaction	17	364	0.975702	0.998944	ko04080	ENSG00000102468;ENSG00000108556;ENSG00000134443;ENSG00000138039;ENSG00000148926;ENSG00000155511;ENSG00000163394;ENSG00000168398;ENSG00000168959;ENSG00000169006;ENSG00000174343;ENSG00000175868;ENSG00000188958;ENSG00000196689;ENSG00000197696;ENSG00000198822;ENSG00000204681
Drug metabolism - other enzymes	2	80	0.97927	0.998944	ko00983	ENSG00000135220;ENSG00000167900
EGFR tyrosine kinase inhibitor resistance	2	85	0.984852	0.998944	ko01521	ENSG00000065361;ENSG00000102882
B cell receptor signaling pathway	5	153	0.98511	0.998944	ko04662	ENSG00000102882;ENSG00000105369;ENSG00000120910;ENSG00000136238;ENSG00000160293
Cardiac muscle contraction	2	86	0.985778	0.998944	ko04260	ENSG00000118160;ENSG00000178741
ECM-receptor interaction	2	91	0.989642	0.998944	ko04512	ENSG00000150893;ENSG00000168477
Dilated cardiomyopathy	5	164	0.991459	0.998944	ko05414	ENSG00000118160;ENSG00000134571;ENSG00000142875;ENSG00000162104;ENSG00000184009
Fc gamma R-mediated phagocytosis	5	174	0.994917	0.998944	ko04666	ENSG00000033327;ENSG00000081237;ENSG00000102882;ENSG00000136238;ENSG00000160293
Amoebiasis	5	177	0.99566	0.998944	ko05146	ENSG00000035403;ENSG00000108774;ENSG00000111540;ENSG00000142875;ENSG00000182621
Olfactory transduction	17	434	0.99801	0.998944	ko04740	ENSG00000070729;ENSG00000118160;ENSG00000127515;ENSG00000142875;ENSG00000167822;ENSG00000168131;ENSG00000172365;ENSG00000174957;ENSG00000175619;ENSG00000176540;ENSG00000179919;ENSG00000185372;ENSG00000188324;ENSG00000196119;ENSG00000204657;ENSG00000232382;ENSG00000243729
Coronavirus disease - COVID-19	10	312	0.998944	0.998944	ko05171	ENSG00000067182;ENSG00000089009;ENSG00000102882;ENSG00000105397;ENSG00000126456;ENSG00000166278;ENSG00000187608;ENSG00000197756;ENSG00000198001;ENSG00000243649

## Sheet: Table S9
Table S9. KEGG analysis of late-onset vitiligo.
Pathway	out (646)	All (8372)	Pvalue	Qvalue	Pathway ID	Genes
Antigen processing and presentation	28	77	8.37961e-13	1.57917e-10	ko04612	ENSG00000080824;ENSG00000096384;ENSG00000118260;ENSG00000135047;ENSG00000163131;ENSG00000168394;ENSG00000179344;ENSG00000196126;ENSG00000196735;ENSG00000198502;ENSG00000204252;ENSG00000204257;ENSG00000204267;ENSG00000204287;ENSG00000204389;ENSG00000204390;ENSG00000204525;ENSG00000204592;ENSG00000204632;ENSG00000204642;ENSG00000206503;ENSG00000216490;ENSG00000223865;ENSG00000231389;ENSG00000231925…
Type I diabetes mellitus	22	48	9.5131e-13	1.57917e-10	ko04940	ENSG00000100453;ENSG00000117560;ENSG00000121594;ENSG00000136750;ENSG00000179344;ENSG00000196126;ENSG00000196735;ENSG00000198502;ENSG00000204252;ENSG00000204257;ENSG00000204287;ENSG00000204525;ENSG00000204592;ENSG00000204632;ENSG00000204642;ENSG00000206503;ENSG00000223865;ENSG00000226979;ENSG00000231389;ENSG00000234745;ENSG00000237541;ENSG00000241106
Graft-versus-host disease	20	43	7.4516e-12	8.24644e-10	ko05332	ENSG00000100453;ENSG00000117560;ENSG00000121594;ENSG00000179344;ENSG00000196126;ENSG00000196735;ENSG00000198502;ENSG00000204252;ENSG00000204257;ENSG00000204287;ENSG00000204525;ENSG00000204592;ENSG00000204632;ENSG00000204642;ENSG00000206503;ENSG00000223865;ENSG00000231389;ENSG00000234745;ENSG00000237541;ENSG00000241106
Human T-cell leukemia virus 1 infection	39	232	2.53886e-06	0.000210725	ko05166	ENSG00000028839;ENSG00000100393;ENSG00000101412;ENSG00000104365;ENSG00000105329;ENSG00000108773;ENSG00000114166;ENSG00000117399;ENSG00000117461;ENSG00000118260;ENSG00000123374;ENSG00000129467;ENSG00000134460;ENSG00000139687;ENSG00000145675;ENSG00000149311;ENSG00000157613;ENSG00000165637;ENSG00000176248;ENSG00000179344;ENSG00000196126;ENSG00000196735;ENSG00000198502;ENSG00000204252;ENSG00000204257…
Cell adhesion molecules	29	153	4.57463e-06	0.000303755	ko04514	ENSG00000012124;ENSG00000088827;ENSG00000121594;ENSG00000124145;ENSG00000134873;ENSG00000139626;ENSG00000148948;ENSG00000154654;ENSG00000162631;ENSG00000163599;ENSG00000172260;ENSG00000179344;ENSG00000188404;ENSG00000196126;ENSG00000196735;ENSG00000198502;ENSG00000204252;ENSG00000204257;ENSG00000204287;ENSG00000204525;ENSG00000204592;ENSG00000204632;ENSG00000204642;ENSG00000206503;ENSG00000223865…
Autoimmune thyroid disease	23	126	8.10509e-05	0.00448482	ko05320	ENSG00000042832;ENSG00000100453;ENSG00000117560;ENSG00000121594;ENSG00000136634;ENSG00000163599;ENSG00000179344;ENSG00000196126;ENSG00000196735;ENSG00000198502;ENSG00000204252;ENSG00000204257;ENSG00000204287;ENSG00000204525;ENSG00000204592;ENSG00000204632;ENSG00000204642;ENSG00000206503;ENSG00000223865;ENSG00000231389;ENSG00000234745;ENSG00000237541;ENSG00000241106
Allograft rejection	21	111	9.63145e-05	0.00456806	ko05330	ENSG00000100453;ENSG00000117560;ENSG00000121594;ENSG00000136634;ENSG00000179344;ENSG00000196126;ENSG00000196735;ENSG00000198502;ENSG00000204252;ENSG00000204257;ENSG00000204287;ENSG00000204525;ENSG00000204592;ENSG00000204632;ENSG00000204642;ENSG00000206503;ENSG00000223865;ENSG00000231389;ENSG00000234745;ENSG00000237541;ENSG00000241106
Th17 cell differentiation	20	114	0.000401867	0.016384	ko04659	ENSG00000065675;ENSG00000080824;ENSG00000096384;ENSG00000104365;ENSG00000104998;ENSG00000105329;ENSG00000134460;ENSG00000166888;ENSG00000179344;ENSG00000196126;ENSG00000196735;ENSG00000198502;ENSG00000204231;ENSG00000204252;ENSG00000204257;ENSG00000204287;ENSG00000223865;ENSG00000231389;ENSG00000237541;ENSG00000241106
Fatty acid metabolism	13	59	0.000446189	0.016384	ko01212	ENSG00000066322;ENSG00000103740;ENSG00000116171;ENSG00000119915;ENSG00000134824;ENSG00000149485;ENSG00000151726;ENSG00000161533;ENSG00000169169;ENSG00000188921;ENSG00000204228;ENSG00000221988;ENSG00000258388
Viral myocarditis	22	133	0.000493494	0.016384	ko05416	ENSG00000010810;ENSG00000102683;ENSG00000121594;ENSG00000132906;ENSG00000154639;ENSG00000179344;ENSG00000196126;ENSG00000196735;ENSG00000198502;ENSG00000204252;ENSG00000204257;ENSG00000204287;ENSG00000204525;ENSG00000204592;ENSG00000204632;ENSG00000204642;ENSG00000206503;ENSG00000223865;ENSG00000231389;ENSG00000234745;ENSG00000237541;ENSG00000241106
Phagosome	32	230	0.000755161	0.0226134	ko04145	ENSG00000072274;ENSG00000090659;ENSG00000101162;ENSG00000108774;ENSG00000111540;ENSG00000117410;ENSG00000135047;ENSG00000150337;ENSG00000163131;ENSG00000168394;ENSG00000179344;ENSG00000196126;ENSG00000196735;ENSG00000197102;ENSG00000198502;ENSG00000204252;ENSG00000204257;ENSG00000204267;ENSG00000204287;ENSG00000204525;ENSG00000204592;ENSG00000204632;ENSG00000204642;ENSG00000206503;ENSG00000213760…
Epstein-Barr virus infection	37	280	0.000817352	0.0226134	ko05169	ENSG00000026025;ENSG00000026508;ENSG00000101412;ENSG00000104365;ENSG00000117461;ENSG00000118503;ENSG00000123374;ENSG00000126456;ENSG00000132906;ENSG00000138185;ENSG00000139687;ENSG00000145675;ENSG00000153094;ENSG00000163636;ENSG00000168214;ENSG00000168394;ENSG00000179344;ENSG00000185507;ENSG00000196126;ENSG00000196498;ENSG00000196735;ENSG00000198502;ENSG00000204252;ENSG00000204257;ENSG00000204267…
Inflammatory bowel disease	14	71	0.000895018	0.0228574	ko05321	ENSG00000105329;ENSG00000136634;ENSG00000166888;ENSG00000179344;ENSG00000196126;ENSG00000196735;ENSG00000198502;ENSG00000204252;ENSG00000204257;ENSG00000204287;ENSG00000223865;ENSG00000231389;ENSG00000237541;ENSG00000241106
Influenza A	26	177	0.00103565	0.0235647	ko05164	ENSG00000100393;ENSG00000104365;ENSG00000105323;ENSG00000117461;ENSG00000117560;ENSG00000122194;ENSG00000126456;ENSG00000127666;ENSG00000132155;ENSG00000132906;ENSG00000145675;ENSG00000153802;ENSG00000164342;ENSG00000179344;ENSG00000185507;ENSG00000196126;ENSG00000196735;ENSG00000198502;ENSG00000204252;ENSG00000204257;ENSG00000204287;ENSG00000205022;ENSG00000223865;ENSG00000231389;ENSG00000237541…
Toxoplasmosis	19	114	0.00106467	0.0235647	ko05145	ENSG00000104365;ENSG00000105329;ENSG00000114353;ENSG00000132906;ENSG00000136634;ENSG00000179344;ENSG00000185338;ENSG00000196126;ENSG00000196735;ENSG00000198502;ENSG00000204252;ENSG00000204257;ENSG00000204287;ENSG00000204389;ENSG00000204390;ENSG00000223865;ENSG00000231389;ENSG00000237541;ENSG00000241106
Viral carcinogenesis	29	210	0.00147783	0.030665	ko05203	ENSG00000028839;ENSG00000100393;ENSG00000108773;ENSG00000114166;ENSG00000117399;ENSG00000117461;ENSG00000118260;ENSG00000123374;ENSG00000126456;ENSG00000139687;ENSG00000145675;ENSG00000155366;ENSG00000157613;ENSG00000158406;ENSG00000165417;ENSG00000168214;ENSG00000184678;ENSG00000185130;ENSG00000185507;ENSG00000197903;ENSG00000203814;ENSG00000204525;ENSG00000204592;ENSG00000204632;ENSG00000204642…
Chemical carcinogenesis - receptor activation	28	204	0.00194165	0.0379193	ko05207	ENSG00000080824;ENSG00000081248;ENSG00000087460;ENSG00000096384;ENSG00000101412;ENSG00000111424;ENSG00000114353;ENSG00000117461;ENSG00000117971;ENSG00000118260;ENSG00000129467;ENSG00000132155;ENSG00000139687;ENSG00000143437;ENSG00000145675;ENSG00000157613;ENSG00000164045;ENSG00000170915;ENSG00000173610;ENSG00000174343;ENSG00000182793;ENSG00000204231;ENSG00000213366;ENSG00000213676;ENSG00000242366…
Th1 and Th2 cell differentiation	16	98	0.00318827	0.0571194	ko04658	ENSG00000065675;ENSG00000104365;ENSG00000134460;ENSG00000166888;ENSG00000168214;ENSG00000179344;ENSG00000196126;ENSG00000196735;ENSG00000198502;ENSG00000204252;ENSG00000204257;ENSG00000204287;ENSG00000223865;ENSG00000231389;ENSG00000237541;ENSG00000241106
Biosynthesis of unsaturated fatty acids	7	27	0.0035721	0.0571194	ko01040	ENSG00000066322;ENSG00000116171;ENSG00000119915;ENSG00000134824;ENSG00000149485;ENSG00000161533;ENSG00000188921
MicroRNAs in cancer	24	174	0.0037158	0.0571194	ko05206	ENSG00000026025;ENSG00000026508;ENSG00000065361;ENSG00000100393;ENSG00000101412;ENSG00000103222;ENSG00000104365;ENSG00000114861;ENSG00000117461;ENSG00000122707;ENSG00000124766;ENSG00000132155;ENSG00000143384;ENSG00000145675;ENSG00000149311;ENSG00000153094;ENSG00000155366;ENSG00000159217;ENSG00000164045;ENSG00000168477;ENSG00000169554;ENSG00000185338;ENSG00000204301;ENSG00000206075
Human cytomegalovirus infection	30	234	0.00390217	0.0571194	ko05163	ENSG00000050628;ENSG00000087460;ENSG00000096433;ENSG00000101412;ENSG00000104365;ENSG00000114353;ENSG00000117461;ENSG00000117560;ENSG00000118260;ENSG00000125384;ENSG00000126456;ENSG00000129467;ENSG00000132155;ENSG00000132906;ENSG00000139687;ENSG00000145675;ENSG00000155366;ENSG00000157613;ENSG00000164430;ENSG00000168394;ENSG00000170776;ENSG00000204267;ENSG00000204525;ENSG00000204592;ENSG00000204632…
Aldosterone synthesis and secretion	16	100	0.00392087	0.0571194	ko04925	ENSG00000070808;ENSG00000081248;ENSG00000087460;ENSG00000096433;ENSG00000115825;ENSG00000118260;ENSG00000129467;ENSG00000140459;ENSG00000153234;ENSG00000157087;ENSG00000157613;ENSG00000175206;ENSG00000183049;ENSG00000186642;ENSG00000213676;ENSG00000231852
Metabolism of xenobiotics by cytochrome P450	13	74	0.00395706	0.0571194	ko00980	ENSG00000108602;ENSG00000159228;ENSG00000159231;ENSG00000162482;ENSG00000173610;ENSG00000182793;ENSG00000196344;ENSG00000197838;ENSG00000213366;ENSG00000242366;ENSG00000243955;ENSG00000244067;ENSG00000271271
Systemic lupus erythematosus	28	218	0.00507138	0.0701541	ko05322	ENSG00000121594;ENSG00000125835;ENSG00000132109;ENSG00000136634;ENSG00000150337;ENSG00000157131;ENSG00000158406;ENSG00000166278;ENSG00000173372;ENSG00000176919;ENSG00000179344;ENSG00000184678;ENSG00000185130;ENSG00000188375;ENSG00000196126;ENSG00000196735;ENSG00000196866;ENSG00000197903;ENSG00000198502;ENSG00000203814;ENSG00000204252;ENSG00000204257;ENSG00000204287;ENSG00000223865;ENSG00000231389…
Ascorbate and aldarate metabolism	7	31	0.00807965	0.107298	ko00053	ENSG00000100253;ENSG00000111275;ENSG00000117448;ENSG00000164904;ENSG00000173610;ENSG00000242366;ENSG00000271271
beta-Alanine metabolism	7	32	0.00967083	0.123489	ko00410	ENSG00000108602;ENSG00000111275;ENSG00000136750;ENSG00000139631;ENSG00000144644;ENSG00000161533;ENSG00000164904
Apoptosis	19	140	0.0109335	0.132546	ko04210	ENSG00000096433;ENSG00000100453;ENSG00000104365;ENSG00000109861;ENSG00000113368;ENSG00000117461;ENSG00000117560;ENSG00000132155;ENSG00000132906;ENSG00000135047;ENSG00000143384;ENSG00000143387;ENSG00000145675;ENSG00000149311;ENSG00000153094;ENSG00000163131;ENSG00000165806;ENSG00000198400;ENSG00000204209
Prostate cancer	15	102	0.0111786	0.132546	ko05215	ENSG00000027644;ENSG00000080824;ENSG00000096384;ENSG00000100393;ENSG00000101412;ENSG00000104365;ENSG00000104368;ENSG00000117461;ENSG00000118260;ENSG00000123374;ENSG00000132155;ENSG00000132906;ENSG00000139687;ENSG00000145675;ENSG00000157613
Growth hormone synthesis, secretion and action	17	123	0.0131211	0.150214	ko04935	ENSG00000064835;ENSG00000081248;ENSG00000087460;ENSG00000096433;ENSG00000100393;ENSG00000114353;ENSG00000117461;ENSG00000118260;ENSG00000118702;ENSG00000129467;ENSG00000129946;ENSG00000132155;ENSG00000145675;ENSG00000157613;ENSG00000180616;ENSG00000185338;ENSG00000213676
PPAR signaling pathway	12	78	0.0157316	0.174097	ko03320	ENSG00000065833;ENSG00000103740;ENSG00000116171;ENSG00000130304;ENSG00000132170;ENSG00000134824;ENSG00000147872;ENSG00000151726;ENSG00000161533;ENSG00000164687;ENSG00000169169;ENSG00000204231
cAMP signaling pathway	27	230	0.0183005	0.195993	ko04024	ENSG00000050628;ENSG00000070808;ENSG00000081248;ENSG00000087460;ENSG00000100393;ENSG00000111087;ENSG00000114353;ENSG00000116032;ENSG00000117461;ENSG00000118260;ENSG00000120088;ENSG00000120318;ENSG00000125384;ENSG00000129467;ENSG00000132155;ENSG00000141968;ENSG00000145675;ENSG00000149295;ENSG00000155366;ENSG00000157087;ENSG00000157613;ENSG00000158748;ENSG00000159224;ENSG00000161533;ENSG00000175206…
Insulin secretion	13	90	0.0200636	0.20816	ko04911	ENSG00000006071;ENSG00000070808;ENSG00000081248;ENSG00000087460;ENSG00000096433;ENSG00000118260;ENSG00000126266;ENSG00000129467;ENSG00000157613;ENSG00000159224;ENSG00000176406;ENSG00000187486;ENSG00000213676
Notch signaling pathway	10	63	0.0214721	0.216022	ko04330	ENSG00000100393;ENSG00000108773;ENSG00000114166;ENSG00000117362;ENSG00000135144;ENSG00000163909;ENSG00000168214;ENSG00000169733;ENSG00000196498;ENSG00000204301
Human papillomavirus infection	37	343	0.0228169	0.221695	ko05165	ENSG00000028839;ENSG00000067606;ENSG00000078304;ENSG00000087460;ENSG00000100393;ENSG00000101412;ENSG00000104365;ENSG00000117410;ENSG00000117461;ENSG00000117560;ENSG00000118260;ENSG00000123374;ENSG00000126456;ENSG00000127666;ENSG00000132155;ENSG00000134245;ENSG00000137809;ENSG00000139626;ENSG00000139687;ENSG00000145675;ENSG00000149311;ENSG00000157613;ENSG00000163359;ENSG00000163909;ENSG00000164342…
Platinum drug resistance	11	73	0.0233714	0.221695	ko01524	ENSG00000023839;ENSG00000117461;ENSG00000117560;ENSG00000132906;ENSG00000145675;ENSG00000149311;ENSG00000170734;ENSG00000182793;ENSG00000213366;ENSG00000243955;ENSG00000244067
Glycosphingolipid biosynthesis - globo and isoglobo series	4	16	0.0302702	0.279159	ko00603	ENSG00000008513;ENSG00000128274;ENSG00000172461;ENSG00000184389
Rheumatoid arthritis	20	167	0.0321063	0.285746	ko05323	ENSG00000105329;ENSG00000117410;ENSG00000121594;ENSG00000135047;ENSG00000141655;ENSG00000143387;ENSG00000163599;ENSG00000163735;ENSG00000179344;ENSG00000196126;ENSG00000196735;ENSG00000198502;ENSG00000204252;ENSG00000204257;ENSG00000204287;ENSG00000213760;ENSG00000223865;ENSG00000231389;ENSG00000237541;ENSG00000241106
Kaposi sarcoma-associated herpesvirus infection	23	199	0.0327059	0.285746	ko05167	ENSG00000096433;ENSG00000100393;ENSG00000101412;ENSG00000104365;ENSG00000117461;ENSG00000118260;ENSG00000126456;ENSG00000127666;ENSG00000132155;ENSG00000132906;ENSG00000139687;ENSG00000143947;ENSG00000145675;ENSG00000164342;ENSG00000185507;ENSG00000204516;ENSG00000204520;ENSG00000204525;ENSG00000204592;ENSG00000204632;ENSG00000204642;ENSG00000206503;ENSG00000234745
Axon guidance	22	189	0.0337609	0.2874	ko04360	ENSG00000010810;ENSG00000067606;ENSG00000070808;ENSG00000070886;ENSG00000114353;ENSG00000117461;ENSG00000118680;ENSG00000132155;ENSG00000137843;ENSG00000138623;ENSG00000138696;ENSG00000142627;ENSG00000145675;ENSG00000148948;ENSG00000155366;ENSG00000158092;ENSG00000162631;ENSG00000164050;ENSG00000179295;ENSG00000182175;ENSG00000187764;ENSG00000196189
Type II diabetes mellitus	8	50	0.0360802	0.299466	ko04930	ENSG00000006071;ENSG00000067606;ENSG00000104365;ENSG00000117461;ENSG00000145675;ENSG00000180008;ENSG00000185338;ENSG00000187486
Estrogen signaling pathway	17	141	0.0432628	0.350324	ko04915	ENSG00000080824;ENSG00000087460;ENSG00000096384;ENSG00000096433;ENSG00000114353;ENSG00000117461;ENSG00000118260;ENSG00000129467;ENSG00000129946;ENSG00000132155;ENSG00000145675;ENSG00000157613;ENSG00000186395;ENSG00000204389;ENSG00000204390;ENSG00000204681;ENSG00000213676
T cell receptor signaling pathway	14	111	0.0457533	0.353492	ko04660	ENSG00000010810;ENSG00000065675;ENSG00000104365;ENSG00000113263;ENSG00000114423;ENSG00000117461;ENSG00000132155;ENSG00000136634;ENSG00000137843;ENSG00000141968;ENSG00000145675;ENSG00000155366;ENSG00000158092;ENSG00000163599
Lysosome	17	142	0.0457836	0.353492	ko04142	ENSG00000065000;ENSG00000070718;ENSG00000078081;ENSG00000109861;ENSG00000117410;ENSG00000132842;ENSG00000134262;ENSG00000135047;ENSG00000135404;ENSG00000141012;ENSG00000141367;ENSG00000143387;ENSG00000163131;ENSG00000197081;ENSG00000204386;ENSG00000221988;ENSG00000258388
Intestinal immune network for IgA production	15	122	0.0479246	0.361613	ko04672	ENSG00000105329;ENSG00000121594;ENSG00000136634;ENSG00000139626;ENSG00000179344;ENSG00000196126;ENSG00000196735;ENSG00000198502;ENSG00000204252;ENSG00000204257;ENSG00000204287;ENSG00000223865;ENSG00000231389;ENSG00000237541;ENSG00000241106
Endocytosis	28	263	0.0501136	0.369727	ko04144	ENSG00000067606;ENSG00000072274;ENSG00000083937;ENSG00000107862;ENSG00000108774;ENSG00000111540;ENSG00000114423;ENSG00000120318;ENSG00000131165;ENSG00000134460;ENSG00000136631;ENSG00000138071;ENSG00000141367;ENSG00000144711;ENSG00000155366;ENSG00000159210;ENSG00000168374;ENSG00000176783;ENSG00000186635;ENSG00000197081;ENSG00000204389;ENSG00000204390;ENSG00000204525;ENSG00000204592;ENSG00000204632…
Hepatitis B	19	166	0.0531721	0.37373	ko05161	ENSG00000100393;ENSG00000101412;ENSG00000104365;ENSG00000105329;ENSG00000117461;ENSG00000117560;ENSG00000118260;ENSG00000123374;ENSG00000126456;ENSG00000127666;ENSG00000132155;ENSG00000132906;ENSG00000139687;ENSG00000145675;ENSG00000157613;ENSG00000164342;ENSG00000166888;ENSG00000185507;ENSG00000213676
2-Oxocarboxylic acid metabolism	4	19	0.0536997	0.37373	ko01210	ENSG00000060982;ENSG00000100412;ENSG00000120053;ENSG00000182054
Fatty acid degradation	7	45	0.0550414	0.37373	ko00071	ENSG00000103740;ENSG00000111275;ENSG00000151726;ENSG00000161533;ENSG00000164904;ENSG00000169169;ENSG00000196344
RNA polymerase	6	36	0.055159	0.37373	ko03020	ENSG00000066379;ENSG00000068654;ENSG00000100413;ENSG00000161980;ENSG00000168002;ENSG00000171453
Asthma	13	105	0.0598045	0.373823	ko05310	ENSG00000136634;ENSG00000149534;ENSG00000179344;ENSG00000196126;ENSG00000196735;ENSG00000198502;ENSG00000204252;ENSG00000204257;ENSG00000204287;ENSG00000223865;ENSG00000231389;ENSG00000237541;ENSG00000241106
Fatty acid elongation	5	28	0.0602028	0.373823	ko00062	ENSG00000066322;ENSG00000119915;ENSG00000188921;ENSG00000221988;ENSG00000258388
Glycosphingolipid biosynthesis - lacto and neolacto series	5	28	0.0602028	0.373823	ko00601	ENSG00000117411;ENSG00000126091;ENSG00000128274;ENSG00000171124;ENSG00000172461
Longevity regulating pathway	12	95	0.0607529	0.373823	ko04211	ENSG00000115592;ENSG00000117461;ENSG00000118260;ENSG00000129467;ENSG00000132170;ENSG00000135930;ENSG00000145675;ENSG00000157500;ENSG00000157613;ENSG00000204371;ENSG00000204673;ENSG00000213676
ABC transporters	7	46	0.0608026	0.373823	ko02010	ENSG00000006071;ENSG00000023839;ENSG00000064687;ENSG00000103222;ENSG00000144452;ENSG00000168394;ENSG00000204267
Cortisol synthesis and secretion	9	66	0.0655258	0.392095	ko04927	ENSG00000081248;ENSG00000087460;ENSG00000096433;ENSG00000118260;ENSG00000129467;ENSG00000140459;ENSG00000157613;ENSG00000213676;ENSG00000231852
Tuberculosis	27	259	0.0661365	0.392095	ko05152	ENSG00000070808;ENSG00000090659;ENSG00000100393;ENSG00000105329;ENSG00000108774;ENSG00000111424;ENSG00000111540;ENSG00000117410;ENSG00000118260;ENSG00000132155;ENSG00000132906;ENSG00000136634;ENSG00000150337;ENSG00000155366;ENSG00000163131;ENSG00000179344;ENSG00000187796;ENSG00000196126;ENSG00000196735;ENSG00000198502;ENSG00000204252;ENSG00000204257;ENSG00000204287;ENSG00000223865;ENSG00000231389…
Ribosome	16	140	0.0724589	0.422041	ko03010	ENSG00000008988;ENSG00000037241;ENSG00000089009;ENSG00000096080;ENSG00000110700;ENSG00000137876;ENSG00000142534;ENSG00000143314;ENSG00000143947;ENSG00000144713;ENSG00000167526;ENSG00000180992;ENSG00000186468;ENSG00000197728;ENSG00000197756;ENSG00000231500
Cellular senescence	18	163	0.077344	0.425678	ko04218	ENSG00000096433;ENSG00000101412;ENSG00000105329;ENSG00000117461;ENSG00000123374;ENSG00000132155;ENSG00000139687;ENSG00000145675;ENSG00000149311;ENSG00000164045;ENSG00000165637;ENSG00000189308;ENSG00000204525;ENSG00000204592;ENSG00000204632;ENSG00000204642;ENSG00000206503;ENSG00000234745
Proteasome	7	49	0.0802239	0.425678	ko03050	ENSG00000041357;ENSG00000110801;ENSG00000132963;ENSG00000136930;ENSG00000163636;ENSG00000204264;ENSG00000240065
Cocaine addiction	7	49	0.0802239	0.425678	ko05030	ENSG00000087460;ENSG00000114353;ENSG00000116032;ENSG00000118260;ENSG00000149295;ENSG00000157613;ENSG00000213676
Parathyroid hormone synthesis, secretion and action	13	110	0.0803509	0.425678	ko04928	ENSG00000087460;ENSG00000096433;ENSG00000111424;ENSG00000114353;ENSG00000118260;ENSG00000129467;ENSG00000132155;ENSG00000153234;ENSG00000155366;ENSG00000157613;ENSG00000170776;ENSG00000204231;ENSG00000213676
Glutathione metabolism	8	59	0.0818821	0.425678	ko00480	ENSG00000115758;ENSG00000128965;ENSG00000182054;ENSG00000182793;ENSG00000213366;ENSG00000224586;ENSG00000243955;ENSG00000244067
Drug metabolism - cytochrome P450	9	69	0.0820583	0.425678	ko00982	ENSG00000108602;ENSG00000173610;ENSG00000182793;ENSG00000196344;ENSG00000213366;ENSG00000242366;ENSG00000243955;ENSG00000244067;ENSG00000271271
Chemical carcinogenesis - DNA adducts	9	69	0.0820583	0.425678	ko05204	ENSG00000159228;ENSG00000173610;ENSG00000182793;ENSG00000197838;ENSG00000213366;ENSG00000242366;ENSG00000243955;ENSG00000244067;ENSG00000271271
Pantothenate and CoA biosynthesis	4	22	0.0845784	0.429141	ko00770	ENSG00000060982;ENSG00000111275;ENSG00000139631;ENSG00000144644
Drug metabolism - other enzymes	10	80	0.0868226	0.429141	ko00983	ENSG00000130717;ENSG00000167900;ENSG00000172113;ENSG00000173610;ENSG00000182793;ENSG00000213366;ENSG00000242366;ENSG00000243955;ENSG00000244067;ENSG00000271271
Relaxin signaling pathway	15	133	0.0875198	0.429141	ko04926	ENSG00000067606;ENSG00000087460;ENSG00000105329;ENSG00000114353;ENSG00000117461;ENSG00000118260;ENSG00000129467;ENSG00000129946;ENSG00000132155;ENSG00000145675;ENSG00000157613;ENSG00000169031;ENSG00000171509;ENSG00000182631;ENSG00000213676
Glycosaminoglycan biosynthesis - keratan sulfate	3	14	0.0878963	0.429141	ko00533	ENSG00000008513;ENSG00000117411;ENSG00000126091
Sphingolipid metabolism	7	51	0.0949492	0.456857	ko00600	ENSG00000119537;ENSG00000128242;ENSG00000143418;ENSG00000167769;ENSG00000172292;ENSG00000204386;ENSG00000223802
Mannose type O-glycan biosynthesis	4	23	0.0964359	0.457382	ko00515	ENSG00000115526;ENSG00000117411;ENSG00000126091;ENSG00000172461
Sphingolipid signaling pathway	14	125	0.100642	0.468371	ko04071	ENSG00000010810;ENSG00000067606;ENSG00000078304;ENSG00000103222;ENSG00000114353;ENSG00000117461;ENSG00000132155;ENSG00000143418;ENSG00000145675;ENSG00000149534;ENSG00000155366;ENSG00000167769;ENSG00000172292;ENSG00000223802
Gap junction	11	93	0.101574	0.468371	ko04540	ENSG00000087460;ENSG00000096433;ENSG00000101162;ENSG00000114353;ENSG00000129467;ENSG00000132155;ENSG00000149295;ENSG00000168959;ENSG00000185532;ENSG00000258839;ENSG00000258947
Progesterone-mediated oocyte maturation	13	115	0.104921	0.477174	ko04914	ENSG00000080824;ENSG00000087586;ENSG00000096384;ENSG00000114353;ENSG00000117461;ENSG00000123374;ENSG00000127564;ENSG00000129467;ENSG00000132155;ENSG00000145675;ENSG00000164045;ENSG00000169679;ENSG00000176248
Renin secretion	9	73	0.107674	0.478174	ko04924	ENSG00000016490;ENSG00000016602;ENSG00000081248;ENSG00000087460;ENSG00000096433;ENSG00000114353;ENSG00000118260;ENSG00000125384;ENSG00000175206
Regulation of lipolysis in adipocytes	8	63	0.109906	0.478174	ko04923	ENSG00000050628;ENSG00000087460;ENSG00000114353;ENSG00000117461;ENSG00000129467;ENSG00000145675;ENSG00000175206;ENSG00000185532
Measles	16	149	0.110634	0.478174	ko05162	ENSG00000090659;ENSG00000104365;ENSG00000114423;ENSG00000117335;ENSG00000117461;ENSG00000117560;ENSG00000118503;ENSG00000123374;ENSG00000126456;ENSG00000132906;ENSG00000134460;ENSG00000145675;ENSG00000185507;ENSG00000204389;ENSG00000204390;ENSG00000204435
FoxO signaling pathway	15	138	0.110902	0.478174	ko04068	ENSG00000100393;ENSG00000104205;ENSG00000104365;ENSG00000105329;ENSG00000115592;ENSG00000117461;ENSG00000117560;ENSG00000123374;ENSG00000126457;ENSG00000132155;ENSG00000136634;ENSG00000145675;ENSG00000149311;ENSG00000153094;ENSG00000176165
Cushing syndrome	17	161	0.114773	0.481047	ko04934	ENSG00000070808;ENSG00000081248;ENSG00000087460;ENSG00000096433;ENSG00000101412;ENSG00000114353;ENSG00000118260;ENSG00000120088;ENSG00000123374;ENSG00000129467;ENSG00000134245;ENSG00000139687;ENSG00000140459;ENSG00000143437;ENSG00000157613;ENSG00000213676;ENSG00000231852
Cholinergic synapse	13	117	0.115883	0.481047	ko04725	ENSG00000010810;ENSG00000070808;ENSG00000075043;ENSG00000081248;ENSG00000096433;ENSG00000114353;ENSG00000115665;ENSG00000117461;ENSG00000117971;ENSG00000118260;ENSG00000129467;ENSG00000145675;ENSG00000157613
Spliceosome	15	139	0.115989	0.481047	ko03040	ENSG00000085872;ENSG00000092199;ENSG00000100138;ENSG00000100410;ENSG00000100813;ENSG00000109606;ENSG00000117360;ENSG00000125835;ENSG00000134453;ENSG00000143368;ENSG00000198563;ENSG00000204389;ENSG00000204390;ENSG00000204392;ENSG00000240682
Glycerolipid metabolism	8	64	0.117639	0.481047	ko00561	ENSG00000026652;ENSG00000111275;ENSG00000117448;ENSG00000149091;ENSG00000164904;ENSG00000172197;ENSG00000172954;ENSG00000204310
Thyroid hormone synthesis	9	75	0.12199	0.481047	ko04918	ENSG00000042832;ENSG00000087460;ENSG00000096433;ENSG00000118260;ENSG00000129467;ENSG00000140274;ENSG00000157613;ENSG00000213676;ENSG00000224586
Renal cell carcinoma	9	75	0.12199	0.481047	ko05211	ENSG00000100393;ENSG00000105329;ENSG00000117461;ENSG00000132155;ENSG00000137843;ENSG00000143294;ENSG00000143437;ENSG00000145675;ENSG00000179295
Non-small cell lung cancer	9	75	0.12199	0.481047	ko05223	ENSG00000101412;ENSG00000117461;ENSG00000132155;ENSG00000132906;ENSG00000139687;ENSG00000145675;ENSG00000165731;ENSG00000171094;ENSG00000204231
Staphylococcus aureus infection	18	174	0.12316	0.481047	ko05150	ENSG00000122194;ENSG00000136634;ENSG00000150337;ENSG00000166278;ENSG00000173372;ENSG00000179344;ENSG00000186395;ENSG00000196126;ENSG00000196735;ENSG00000198502;ENSG00000204252;ENSG00000204257;ENSG00000204287;ENSG00000223865;ENSG00000231389;ENSG00000237541;ENSG00000241106;ENSG00000243649
SNARE interactions in vesicular transport	5	35	0.128799	0.496091	ko04130	ENSG00000108433;ENSG00000124222;ENSG00000139190;ENSG00000170310;ENSG00000254995
Porphyrin metabolism	6	45	0.13	0.496091	ko00860	ENSG00000014919;ENSG00000047457;ENSG00000173610;ENSG00000181333;ENSG00000242366;ENSG00000271271
GnRH secretion	8	66	0.133949	0.505352	ko04929	ENSG00000081248;ENSG00000096433;ENSG00000117461;ENSG00000125787;ENSG00000132155;ENSG00000145675;ENSG00000187486;ENSG00000204681
Fluid shear stress and atherosclerosis	15	143	0.137693	0.506105	ko05418	ENSG00000067606;ENSG00000080824;ENSG00000096384;ENSG00000104365;ENSG00000104368;ENSG00000117461;ENSG00000124145;ENSG00000135047;ENSG00000138696;ENSG00000145675;ENSG00000155366;ENSG00000182793;ENSG00000213366;ENSG00000243955;ENSG00000244067
Human immunodeficiency virus 1 infection	22	223	0.138338	0.506105	ko05170	ENSG00000096433;ENSG00000101347;ENSG00000104365;ENSG00000114353;ENSG00000117461;ENSG00000117560;ENSG00000126456;ENSG00000132155;ENSG00000132906;ENSG00000137843;ENSG00000145675;ENSG00000149311;ENSG00000164430;ENSG00000168394;ENSG00000204267;ENSG00000204525;ENSG00000204592;ENSG00000204632;ENSG00000204642;ENSG00000206503;ENSG00000231925;ENSG00000234745
Thiamine metabolism	3	17	0.138721	0.506105	ko00730	ENSG00000154027;ENSG00000244005;ENSG00000259431
Vasopressin-regulated water reabsorption	6	46	0.140379	0.506586	ko04962	ENSG00000087460;ENSG00000108774;ENSG00000111540;ENSG00000118260;ENSG00000157613;ENSG00000197102
Lysine degradation	8	67	0.142514	0.508759	ko00310	ENSG00000104885;ENSG00000111275;ENSG00000126856;ENSG00000143379;ENSG00000164904;ENSG00000170364;ENSG00000188266;ENSG00000204371
Chronic myeloid leukemia	9	78	0.145279	0.513113	ko05220	ENSG00000101412;ENSG00000104365;ENSG00000105329;ENSG00000117461;ENSG00000129946;ENSG00000132155;ENSG00000139687;ENSG00000145675;ENSG00000179295
Sulfur relay system	2	9	0.149194	0.521395	ko04122	ENSG00000167118;ENSG00000244005
Tyrosine metabolism	5	37	0.153011	0.529163	ko00350	ENSG00000077498;ENSG00000108602;ENSG00000120053;ENSG00000141744;ENSG00000196344
Herpes simplex virus 1 infection	51	574	0.157052	0.533423	ko05168	ENSG00000062370;ENSG00000104365;ENSG00000117461;ENSG00000117560;ENSG00000125846;ENSG00000126456;ENSG00000127666;ENSG00000130803;ENSG00000132906;ENSG00000145675;ENSG00000152443;ENSG00000160961;ENSG00000164048;ENSG00000164342;ENSG00000164430;ENSG00000167384;ENSG00000167637;ENSG00000168394;ENSG00000179295;ENSG00000179344;ENSG00000180257;ENSG00000180884;ENSG00000185507;ENSG00000187796;ENSG00000187801…
Glycosphingolipid biosynthesis - ganglio series	3	18	0.157456	0.533423	ko00604	ENSG00000008513;ENSG00000117069;ENSG00000235863
Apoptosis - fly	6	48	0.162235	0.54406	ko04214	ENSG00000113368;ENSG00000126858;ENSG00000131023;ENSG00000149311;ENSG00000165806;ENSG00000176720
Butanoate metabolism	4	28	0.165862	0.550662	ko00650	ENSG00000136750;ENSG00000173124;ENSG00000183549;ENSG00000215009
Adipocytokine signaling pathway	8	70	0.169765	0.55539	ko04920	ENSG00000065675;ENSG00000103740;ENSG00000104365;ENSG00000115592;ENSG00000151726;ENSG00000169169;ENSG00000179295;ENSG00000204231
Pertussis	9	81	0.170632	0.55539	ko05133	ENSG00000114353;ENSG00000126456;ENSG00000127666;ENSG00000136634;ENSG00000155366;ENSG00000163735;ENSG00000165806;ENSG00000166278;ENSG00000173372
Fatty acid biosynthesis	3	19	0.176911	0.564753	ko00061	ENSG00000103740;ENSG00000151726;ENSG00000204228
Taurine and hypotaurine metabolism	3	19	0.176911	0.564753	ko00430	ENSG00000136750;ENSG00000139631;ENSG00000144644
Antifolate resistance	4	30	0.197533	0.62458	ko01523	ENSG00000023839;ENSG00000103222;ENSG00000104365;ENSG00000182199
Various types of N-glycan biosynthesis	5	42	0.220601	0.688394	ko00513	ENSG00000117411;ENSG00000118705;ENSG00000126091;ENSG00000161013;ENSG00000163902
Cytosolic DNA-sensing pathway	7	64	0.221862	0.688394	ko04623	ENSG00000100413;ENSG00000104365;ENSG00000126456;ENSG00000161980;ENSG00000164430;ENSG00000171453;ENSG00000185507
C-type lectin receptor signaling pathway	11	110	0.227244	0.691233	ko04625	ENSG00000090659;ENSG00000096433;ENSG00000104365;ENSG00000114423;ENSG00000117461;ENSG00000132155;ENSG00000136634;ENSG00000145675;ENSG00000155366;ENSG00000179295;ENSG00000187796
Apoptosis - multiple species	4	32	0.230849	0.691233	ko04215	ENSG00000132906;ENSG00000153094;ENSG00000165806;ENSG00000176720
Ferroptosis	5	43	0.235099	0.691233	ko04216	ENSG00000047457;ENSG00000072274;ENSG00000087086;ENSG00000151726;ENSG00000165637
Alcoholic liver disease	14	146	0.235385	0.691233	ko04936	ENSG00000086991;ENSG00000104365;ENSG00000111275;ENSG00000115592;ENSG00000117560;ENSG00000126456;ENSG00000127666;ENSG00000161533;ENSG00000164904;ENSG00000166278;ENSG00000169169;ENSG00000173372;ENSG00000177663;ENSG00000196344
ErbB signaling pathway	9	88	0.236813	0.691233	ko04012	ENSG00000065361;ENSG00000070808;ENSG00000114423;ENSG00000117461;ENSG00000129946;ENSG00000132155;ENSG00000137843;ENSG00000145675;ENSG00000158092
Spinocerebellar ataxia	14	147	0.243161	0.691233	ko05017	ENSG00000028839;ENSG00000041357;ENSG00000070540;ENSG00000096433;ENSG00000110801;ENSG00000116032;ENSG00000117461;ENSG00000136930;ENSG00000145675;ENSG00000163636;ENSG00000165637;ENSG00000168214;ENSG00000171385;ENSG00000204842
Oxytocin signaling pathway	15	159	0.244416	0.691233	ko04921	ENSG00000065534;ENSG00000070808;ENSG00000081248;ENSG00000087460;ENSG00000092841;ENSG00000096433;ENSG00000114353;ENSG00000115592;ENSG00000129467;ENSG00000132155;ENSG00000155366;ENSG00000166862;ENSG00000175206;ENSG00000183049;ENSG00000196465
Protein processing in endoplasmic reticulum	16	171	0.24529	0.691233	ko04141	ENSG00000080824;ENSG00000089248;ENSG00000096384;ENSG00000099958;ENSG00000116406;ENSG00000118217;ENSG00000118705;ENSG00000130175;ENSG00000138674;ENSG00000144224;ENSG00000148719;ENSG00000163902;ENSG00000204308;ENSG00000204389;ENSG00000204390;ENSG00000213676
JAK-STAT signaling pathway	16	171	0.24529	0.691233	ko04630	ENSG00000078043;ENSG00000100393;ENSG00000104998;ENSG00000117400;ENSG00000117461;ENSG00000132155;ENSG00000134460;ENSG00000136634;ENSG00000143384;ENSG00000145675;ENSG00000166888;ENSG00000174564;ENSG00000179295;ENSG00000180008;ENSG00000182393;ENSG00000185338
Circadian rhythm	4	33	0.247999	0.691233	ko04710	ENSG00000115592;ENSG00000118260;ENSG00000123095;ENSG00000170485
Prion disease	26	292	0.248514	0.691233	ko05020	ENSG00000010810;ENSG00000041357;ENSG00000081248;ENSG00000096433;ENSG00000101162;ENSG00000110801;ENSG00000116032;ENSG00000117461;ENSG00000118260;ENSG00000132906;ENSG00000136930;ENSG00000145675;ENSG00000154654;ENSG00000157131;ENSG00000157613;ENSG00000159199;ENSG00000163636;ENSG00000165637;ENSG00000173372;ENSG00000176919;ENSG00000204389;ENSG00000204390;ENSG00000204435;ENSG00000213676;ENSG00000258839…
Leishmaniasis	14	148	0.251036	0.691233	ko05140	ENSG00000105329;ENSG00000136634;ENSG00000150337;ENSG00000179344;ENSG00000196126;ENSG00000196735;ENSG00000198502;ENSG00000204252;ENSG00000204257;ENSG00000204287;ENSG00000223865;ENSG00000231389;ENSG00000237541;ENSG00000241106
Melanogenesis	10	101	0.251106	0.691233	ko04916	ENSG00000070808;ENSG00000077498;ENSG00000087460;ENSG00000100393;ENSG00000114353;ENSG00000118260;ENSG00000129467;ENSG00000132155;ENSG00000134245;ENSG00000157613
Synaptic vesicle cycle	8	78	0.252258	0.691233	ko04721	ENSG00000011083;ENSG00000104888;ENSG00000110436;ENSG00000117410;ENSG00000132164;ENSG00000141367;ENSG00000196517;ENSG00000213760
Lipid and atherosclerosis	20	221	0.259141	0.691233	ko05417	ENSG00000070808;ENSG00000080824;ENSG00000096384;ENSG00000104365;ENSG00000117461;ENSG00000117560;ENSG00000118217;ENSG00000126456;ENSG00000127666;ENSG00000132170;ENSG00000132906;ENSG00000141968;ENSG00000145675;ENSG00000155366;ENSG00000165806;ENSG00000185507;ENSG00000204231;ENSG00000204305;ENSG00000204389;ENSG00000204390
Histidine metabolism	3	23	0.259879	0.691233	ko00340	ENSG00000108602;ENSG00000111275;ENSG00000164904
Hematopoietic cell lineage	16	173	0.260014	0.691233	ko04640	ENSG00000012124;ENSG00000026508;ENSG00000072274;ENSG00000134460;ENSG00000150337;ENSG00000179344;ENSG00000196126;ENSG00000196735;ENSG00000198502;ENSG00000204252;ENSG00000204257;ENSG00000204287;ENSG00000223865;ENSG00000231389;ENSG00000237541;ENSG00000241106
Insulin resistance	11	114	0.263362	0.691233	ko04931	ENSG00000065675;ENSG00000067606;ENSG00000104365;ENSG00000115592;ENSG00000117461;ENSG00000118260;ENSG00000130304;ENSG00000145675;ENSG00000157613;ENSG00000179295;ENSG00000196396
Glioma	8	79	0.263385	0.691233	ko05214	ENSG00000070808;ENSG00000101412;ENSG00000117461;ENSG00000129946;ENSG00000132155;ENSG00000139687;ENSG00000145675;ENSG00000183049
Hepatitis C	15	162	0.26743	0.691233	ko05160	ENSG00000101412;ENSG00000104365;ENSG00000110651;ENSG00000117461;ENSG00000117560;ENSG00000123374;ENSG00000126456;ENSG00000127666;ENSG00000132155;ENSG00000132906;ENSG00000134873;ENSG00000139687;ENSG00000145675;ENSG00000164342;ENSG00000185507
ECM-receptor interaction	9	91	0.267657	0.691233	ko04512	ENSG00000026508;ENSG00000124145;ENSG00000137809;ENSG00000138759;ENSG00000139626;ENSG00000159164;ENSG00000163359;ENSG00000168477;ENSG00000169031
Longevity regulating pathway - multiple species	7	68	0.269426	0.691233	ko04213	ENSG00000115592;ENSG00000117461;ENSG00000129467;ENSG00000145675;ENSG00000204389;ENSG00000204390;ENSG00000204673
Valine, leucine and isoleucine biosynthesis	1	4	0.27477	0.691233	ko00290	ENSG00000060982
Insect hormone biosynthesis	1	4	0.27477	0.691233	ko00981	ENSG00000111275
Vascular smooth muscle contraction	13	139	0.274827	0.691233	ko04270	ENSG00000065534;ENSG00000065675;ENSG00000081248;ENSG00000087460;ENSG00000092841;ENSG00000096433;ENSG00000100345;ENSG00000129467;ENSG00000132155;ENSG00000155366;ENSG00000175206;ENSG00000185532;ENSG00000196465
Pentose and glucuronate interconversions	4	35	0.283039	0.706533	ko00040	ENSG00000117448;ENSG00000173610;ENSG00000242366;ENSG00000271271
Retinol metabolism	7	70	0.294173	0.714277	ko00830	ENSG00000135437;ENSG00000139547;ENSG00000165092;ENSG00000173610;ENSG00000196344;ENSG00000242366;ENSG00000271271
Non-homologous end-joining	2	14	0.294764	0.714277	ko03450	ENSG00000168496;ENSG00000196419
Pancreatic cancer	8	82	0.297572	0.714277	ko05212	ENSG00000101412;ENSG00000104365;ENSG00000105329;ENSG00000117461;ENSG00000132155;ENSG00000132906;ENSG00000139687;ENSG00000145675
Small cell lung cancer	9	94	0.29963	0.714277	ko05222	ENSG00000101412;ENSG00000104365;ENSG00000117461;ENSG00000123374;ENSG00000132906;ENSG00000139687;ENSG00000145675;ENSG00000169031;ENSG00000204231
Thyroid cancer	4	36	0.300834	0.714277	ko05216	ENSG00000132170;ENSG00000165731;ENSG00000198400;ENSG00000204231
Osteoclast differentiation	12	130	0.301201	0.714277	ko04380	ENSG00000010810;ENSG00000104365;ENSG00000105329;ENSG00000117461;ENSG00000118260;ENSG00000132170;ENSG00000141655;ENSG00000143387;ENSG00000145675;ENSG00000150337;ENSG00000164761;ENSG00000185338
[truncated: 193 more rows]

## Sheet: Table S10
Table S10. MAGMA tissue specificity analysis of early-onset vitiligo.
Tissue	Type	Ngenes	Beta	Se	Pval
[truncated: 54 more rows]

[truncated: 8 more sheets: Table S11, Table S12, Table S13, Table S14, Table S15, Table S16, Table S17, Table S18]
